# Supplementary material for: Parallel RNAi screens across different cell lines identify generic and cell type-specific regulators of actin organization and cell morphology
Source: Genome Biol. 2009 Mar 5;10(3):R26. doi: 10.1186/gb-2009-10-3-r26 (PMC2690997; doi:10.1186/gb-2009-10-3-r26)
Supplement: Additional data file 1 — Primer sequences used to generate the Drosophila kinase RNAi library and to estimate false positive and false negative rates in the screen. [file gb-2009-10-3-r26-S1.xls]

## Sheet: dsRNA Primers
Primer Pair Name	Designer	Forward Primer Sequence	Reverse Primer Sequence	FlyBase Gene ID	Symbol	Gene Name	Kinase class
CG2794	Baum Lab	GATGTTGCTCCGGAGATGTT	AAGCTTCATGTCGCGTTTCT	FBgn0031265	CG2794	CG2794	Carbohydrate kinase, PfkB
CG2829	Baum Lab	GCTTTGCGGGAATACAACAT	TTTTGCCGTACAGACACTGG	FBgn0026698	tlk	Tousled-like kinase	Carbohydrate kinase, PfkB
CG32782	UCSF	ACACTTCCACCAGCAGTCG	GTCGTTGATCTTCTTGTTGTCG	FBgn0026698	tlk	Tousled-like kinase	Carbohydrate kinase, PfkB
CG2201	Baum Lab	CCACGGTAGTTGTAGGCACA	AAACCAAACTACATTCGGCG	FBgn0032955	CG2201	CG2201	Choline/ethanolamine kinase
CG2201	UCSF	TGGACACTACGAATGACTCAGC	ACATTAATTACGGACCAAAGGC	FBgn0032955	CG2201	CG2201	Choline/ethanolamine kinase
eas	Baum Lab	GCCGATGATTTGGAAGAAGA	ATCGATAGTGGAATGCTCGG	FBgn0000536	eas	Ethanolamine kinase	Choline/ethanolamine kinase
CG3525	UCSF	CTCGAAAGGTGGAGTTTTTGTC	AAGTACATACCTTCGCTTTATTATGAC	FBgn0000536	eas	Ethanolamine kinase	Choline/ethanolamine kinase
CG16708	UCSF	ACCATTGCGTATAGTATGCACG	GCAGATCATAAAGAAATTGCCC	FBgn0037315	CG16708	CG16708	Diacylglycerol kinase
CG5875	Baum Lab	CCAGCACATTGCATAACCAC	TTTGGTTTTGATAGGGCCAG	FBgn0051140	CG31140	CG31140	Diacylglycerol kinase
CG31140	UCSF	TGCGTTTTATATACGTTTTCCG	ACGTCTCATAGCAGCTTTCCC	FBgn0051140	CG31140	CG31140	Diacylglycerol kinase
CG31187	Baum Lab	GCAGGGCAAACTACTCGAAG	TTCCTGTGATCGCGTACAAC	FBgn0051187	CG31187	CG31187	Diacylglycerol kinase
CG31187(2)	Baum Lab	TAGTGTGGGCAAGGACATCA	GGCCACCTGACATTGTTTCT	FBgn0051187	CG31187	CG31187	Diacylglycerol kinase
CG31187	UCSF	CTGAACATACCCAGCTTCATGG	AAGGACCTTCGAGTAGTTTGCC	FBgn0051187	CG31187	CG31187	Diacylglycerol kinase
CG31873	UCSF	CTCAAGGATGAGAGCCAGTACC	ACTTCTCGCCCATTTCACC	FBgn0032206	CG31873	CG31873	Diacylglycerol kinase
CG18654(dgk)	Baum Lab	GGCAAATTCGGTTCATTCAC	GGCTCGAAGGACCAAGTTTC	FBgn0004568	Dgk	Diacyl glycerol kinase	Diacylglycerol kinase
Dgk-epsilon	Baum Lab	CCACGAAGACGATTCATGTG	ATATCCGCTGGACTCTGCAT	FBgn0020930	Dgkepsilon	Diacyl glycerol kinase epsilon	Diacylglycerol kinase
CG8657	UCSF	GTCAGCGGTGCTATCATAACG	TACACATGAATCGTCTTCGTGG	FBgn0020930	Dgkepsilon	Diacyl glycerol kinase epsilon	Diacylglycerol kinase
rdgA	Baum Lab	CAACTATTTCTCCTTCGGCG	GCTTCCTTTTCGACAGCATC	FBgn0003217	rdgA	receptor-degeneration-I	Diacylglycerol kinase
CG10966	UCSF	GCATAACCTTCACGCTAAGTCC	GTCAGTTGGTAGCACGATGTCC	FBgn0003217	rdgA	receptor-degeneration-I	Diacylglycerol kinase
Sk1	Baum Lab	ATGAACCGTACGAACCGAAG	CAGAGCCATGAGAATGGGTT	FBgn0030300	Sk1	Sphingosine kinase I	Diacylglycerol kinase
CG1747	UCSF	ATCTTCTTCGTGGACAATAGCC	CTTCGTAGAATAGACCATCGCC	FBgn0030300	Sk1	Sphingosine kinase I	Diacylglycerol kinase
Sk2	Baum Lab	AAAATGCCAAGTTGAATGCC	AAGCCTTACATGTCCGTTGG	FBgn0052484	Sk2	Sphingosine kinase II	Diacylglycerol kinase
CG32484	UCSF	GATACCTTCTACACGAGCCAGC	GGTTACATACAGGTCGTAGGGC	FBgn0052484	Sk2	Sphingosine kinase II	Diacylglycerol kinase
Caki	Baum Lab	GCTGTAGTTTGTCCCGATCC	CCCAATTAAGTAGACGCCCA	FBgn0013759	Caki	Camguk	Guanylate kinase
CG6703	UCSF	ACGATATTAGCGAGACGATTGC	TAACACATTGAGCATGGAATGG	FBgn0013759	Caki	Camguk	Guanylate kinase
CG6509	Baum Lab	TGTTGCTGAAACTGGCAATC	CGCAAAGGCGATCAAATACT	FBgn0032363	CG6509	CG6509	Guanylate kinase
CG9326	Baum Lab	CTAGGGGGCTACGTGAAACA	AAAGCGCAAGACCATGTACC	FBgn0032885	CG9326	CG9326	Guanylate kinase
dlg1	Baum Lab	GAATGGCGATGATAGCTGGT	AGGTTCTTCTCGCTCTGTCG	FBgn0001624	dlg1	Discs large	Guanylate kinase
pyd	Baum Lab	CGTGCTTGCTGTCTGTCTTC	CGGCGTAATACCGAACAAGT	FBgn0003177	pyd	tamou	Guanylate kinase
sdt	Baum Lab	TCCGTAGACACATCACGAGC	AACCCATTATGACTCGTCGC	FBgn0003349	sdt	anon-fast-evolving-2E6	Guanylate kinase
skf	Baum Lab	ACAAATGGCCCTTGTACTCG	AAGACGATGCCTACTGGTGG	FBgn0050021	skf	skiff	Guanylate kinase
Pdk	Baum Lab	TGTGATCTGTCGGATGTGGT	CATTGGGAAATGTGCATGAG	FBgn0017558	Pdk	pyruvate dehydrogenase kinase	Histidine kinase
CkII-beta	Baum Lab	GTTTGTCCCAGTGTGTGTGC	GTAGGACGCTTGGGACGATA	FBgn0000259	CkIIbeta	casein kinase 2	Kinase regulatory subunit
CkII-beta2	Baum Lab	ATTCTTTTGCGAGGTGGATG	CGCGACAGTTGCTTATGAGA	FBgn0026136	CkIIbeta2	Casein kinase II beta2 subunit	Kinase regulatory subunit
Pi3K21B(pi3)	Baum Lab	CACAGCAACGAAGCTCTCTG	ATTTGATGTGCGGCTCCTAC	FBgn0020622	Pi3K21B	dPI 3-kinase	Kinase regulatory subunit
Ssl	Baum Lab	CACCCATGTGTTAGTGGTCG	GGTGCCCAATGAATACATCC	FBgn0015300	Ssl	Su(Ste)-like	Kinase regulatory subunit
CG10260	Baum Lab	CGAGGAACAGATCACGGAAT	ACAGATTGGGATCCTTGTGC	FBgn0040335	CG10260	CG10260	Phosphatidylinositol 3- and 4-kinase
CG10260	UCSF	GGAGTATCCCAATCAGATTCCC	ATCAGTATGGGCTTGCTGACC	FBgn0040335	CG10260	CG10260	Phosphatidylinositol 3- and 4-kinase
fwd	Baum Lab	AAAGCAGTCGCCAGTTTGAT	CCCTGATTCCCAAAATGATG	FBgn0004373	fwd	four wheel drive	Phosphatidylinositol 3- and 4-kinase
mei-41	Baum Lab	GAGATGCTCTCGACCTCACC	GCCACAGCTGAACCTTCTTC	FBgn0004367	mei-41	meiotic 41	Phosphatidylinositol 3- and 4-kinase
CG4252	UCSF	AGCCTCTTGCAGTTATCAATCG	GAGACATTCATCGGTTATGTGC	FBgn0004367	mei-41	meiotic 41	Phosphatidylinositol 3- and 4-kinase
CG2905	UCSF	TGCCTATGATCTAGCAATGACC	AGCATTGTACTTCCTTGATCCG	FBgn0053554	Nipped-A	Nipped	Phosphatidylinositol 3- and 4-kinase
Pi3K59F	Baum Lab	GACGACCATTTCCGCTACAT	GTGTTTCTTGGCCAGCTTTC	FBgn0015277	Pi3K59F	dPI 3-kinase	Phosphatidylinositol 3- and 4-kinase
CG5373	UCSF	TATCTCTCCTCGCACAAAAAGG	AGGAATGTGCAGAGATTGGC	FBgn0015277	Pi3K59F	dPI 3-kinase	Phosphatidylinositol 3- and 4-kinase
Pi3K68D	Baum Lab	TCTGCAGGTAGAGCCGTTTT	ACTTCAGTGCCTGGCTGACT	FBgn0015278	Pi3K68D	dPI 3-kinase	Phosphatidylinositol 3- and 4-kinase
CG11621	UCSF	CTTCAGGTTACGGTTTGGTCG	TTTAGATATTACAGACCAGCGAGC	FBgn0015278	Pi3K68D	dPI 3-kinase	Phosphatidylinositol 3- and 4-kinase
Pi3K92E	Baum Lab	CGATGTGAAAAAGCTGCAAA	GCAGTGGTGTAACTCCCGAT	FBgn0015279	Pi3K92E	PI3 kinase	Phosphatidylinositol 3- and 4-kinase
CG4141	UCSF	GAAGAAACGGACAGTCCACC	AGCTCCTTCAGTTCTTTGATCG	FBgn0015279	Pi3K92E	PI3 kinase	Phosphatidylinositol 3- and 4-kinase
CG2929	UCSF	CAACTGGATAACTTGGTCATGC	CGATACAAACTCCACATGATCG	FBgn0037339	Pi4KIIalpha	Pi4KIIalpha	Phosphatidylinositol 3- and 4-kinase
Smg1	Baum Lab	GCACCGAGAAGTAAAGCCAG	GATCCGCTGCGTACTTTAGC	FBgn0052743	Smg1	FRAP-related	Phosphatidylinositol 3- and 4-kinase
CG32743	UCSF	GAATAACCGCTTCAATGTCTGG	AGAACAAGTCTGTGAAACGTCG	FBgn0052743	Smg1	FRAP-related	Phosphatidylinositol 3- and 4-kinase
tefu	Baum Lab	TAGTGGCTACGCTGTTGGTG	ATGCCCAGCAAGGAGTACAG	FBgn0045035	tefu	telomere fusion	Phosphatidylinositol 3- and 4-kinase
CG6535	UCSF	GAAAAGTATCGGGACATCTTCG	ATTCCTGATCGCTCTGTATTGC	FBgn0045035	tefu	telomere fusion	Phosphatidylinositol 3- and 4-kinase
Tor	Baum Lab	CTTTTGAGGTGCTCAGAGGC	TAGCCGCGGCACTAGAGTAT	FBgn0021796	Tor	target-of-rapamycin	Phosphatidylinositol 3- and 4-kinase
CG6355	Baum Lab	ACCAAGCGATTCCTCTCTGA	TTGAAGCCTCCCAAGCTAGA	FBgn0028741	CG6355	CG6355	PIP5K
CG6355	UCSF	TAAGCTTCTTGCCTCCTATTGC	TCAAAGAACATCAACGTTTTGC	FBgn0028741	CG6355	CG6355	PIP5K
PIP5K59B	Baum Lab	GCAACACAAGGAGGGTGAAT	TATTCCTGCTGATGCCTGTG	FBgn0034789	PIP5K59B	PIP5K59B	PIP5K
CG3682	UCSF	AAGTTCTTCGGATTGTACTGCC	ATCCACATCGGAGTCCTCG	FBgn0034789	PIP5K59B	PIP5K59B	PIP5K
CG9985	UCSF	ACTGATGAGCACCATTAAGCG	GAATGTTTCAGTGGAAATGTGG	FBgn0016984	sktl	Skittles	PIP5K
CG11533	Baum Lab	GGCCAGTACACCAAACCAAG	CGACGCGTCTATATGCTTGA	FBgn0039908	Asator	Asator	Protein kinase
CG11533	UCSF	GGTCGAACAGCATTACAAGTCC	TTCTCTATTCCATTCGTTATCCG	FBgn0039908	Asator	Asator	Protein kinase
CG11236	UCSF	AAGTCTGCCAGAACGACAGG	GAGATGCTTTTAAATGCTGTTACC	FBgn0031860	CG11236	CG11236	Protein kinase
CG11486	UCSF	CCCGAGTTCATTCCAACG	GTGGCGACTTCTCACCTGG	FBgn0035397	CG11486	polyA-nuclease related	Protein kinase
CG12170	UCSF	TTAAGAGGACCTAACCACTCGG	CTTTCGTGACCACATTGACG	FBgn0037356	CG12170	CG12170	Protein kinase
CG1344	UCSF	AAGTTACTGATAAAGCACCGGC	TTGTTTCAGAGTCGGTTACAGC	FBgn0027507	CG1344	CG1344	Protein kinase
CG14163	Baum Lab	GGCCAGAATTTTCTCACGTT	GCTGTGATGATGATCCGATG	FBgn0036060	CG14163	CG14163	Protein kinase
CG14163	UCSF	TTCTCACGTTTGGATAGTGTCG	TTTGAGAAGACATTCGAGAAGC	FBgn0036060	CG14163	CG14163	Protein kinase
CG1578	UCSF	GAACGTACTGAAGTTGTGCAGG	ATACGTCGACGATGGAATTACG	FBgn0030336	CG1578	CG1578	Protein kinase
CG1951	Baum Lab	CCAGGTCTGATGTGGAAGGT	TTGACACTGTTCAAGGCCAG	FBgn0039623	CG1951	CG1951	Protein kinase
CG1951	UCSF	TCTAATTTTCACCATTTATGCCG	GCAGACACAGTTTCTTGATTCG	FBgn0039623	CG1951	CG1951	Protein kinase
CG1973	Baum Lab	AAGTCCCTGCAATCGCTCTA	TATGGTGGCGTTGGTGTCTA	FBgn0039692	CG1973	CG1973	Protein kinase
CG1973	UCSF	TTAGGATAATTCGACGGAGACG	GTCGTAGACGAACACAGACACC	FBgn0039692	CG1973	CG1973	Protein kinase
CG2056	UCSF	ATATGCGCTATTATGCAGTTGG	AGAAGGAGGTGACCAACACG	FBgn0030051	CG2056	CG2056	Protein kinase
CG3608	Baum Lab	AATTCCCAGCTGCTCACTGT	CGGATATTTCCCGACTTCAA	FBgn0035039	CG3608	CG3608	Protein kinase
CG3608	UCSF	GATATTTCCCGACTTCAAGATCC	AGGATACTCAGCCAGAGATTGG	FBgn0035039	CG3608	CG3608	Protein kinase
CG3632	UCSF	GAATCGATTAAGTACCTGGGGC	ATCTCATCGGTGATACAGCAGG	FBgn0030735	CG3632	MYOTUBULARIN-like	Protein kinase
CG4041	Baum Lab	AAGTGCGAGAACTGCGAAAT	AACGAGTGCATCCTGCTCTT	FBgn0029736	CG4041	CG4041	Protein kinase
CG4041	UCSF	AGGTGGTAGATCTGCGACAAGG	AGAATCTTCTACCAGGTGGCG	FBgn0029736	CG4041	CG4041	Protein kinase
CG7156	Baum Lab	GTTTATCGCAAATGTCGGCT	TATTTTGGCGTCCTTTGGTC	FBgn0038588	CG7156	CG7156	Protein kinase
CG7156	UCSF	TATTTCAAGAGATTCGATGCGG	TCGCCTTGGCTATAAATCTACG	FBgn0038588	CG7156	CG7156	Protein kinase
CG7177	Baum Lab	TCGCCCATTAAAATCCATGT	ACCGAAGTTCAGAGCGAAAA	FBgn0037098	CG7177	CG7177	Protein kinase
CG7177	UCSF	CCGAATATCCTTACAGTGAGTGC	ATTCCATTTAACACCATCCTCC	FBgn0037098	CG7177	CG7177	Protein kinase
CG8351	UCSF	AGTTCCTTAAGCAGGTGAAACC	CTTAAGATCTTCTTCGGGAACG	FBgn0037632	CG8351	CG8351	Protein kinase
CG8726	Baum Lab	GCCCATCAGGCTTTTCATTA	CGTGCAGAATGCTATGCTCT	FBgn0033244	CG8726	CG8726	Protein kinase
ik2	Baum Lab	AATAGGAGGAAAACAGCCGC	CGTATAGAGAGGCAAACGGC	FBgn0028633	ik2	ik2	Protein kinase
CG2615	UCSF	GTGGTAAGGTGATCGTGATGG	TATTCTCCTCGAGAAGTCCAGC	FBgn0028633	ik2	ik2	Protein kinase
CG8024	UCSF	AGAACAAGTGTTCCTGCTGACC	ATGATGGCAGAGTGTGTTTGC	FBgn0002567	ltd	Rab-related protein 1	Protein kinase
CG1098	Baum Lab	ACAGGTGCACTCCCTCAAAC	CTGGATCTTGTCCTGGTCGT	FBgn0027497	Madm	MLF1-adaptor molecule	Protein kinase
CG1098	UCSF	ACGTACCCGGTATTGACTGC	AGTTGACTCGCTGTTACTGGG	FBgn0027497	Madm	MLF1-adaptor molecule	Protein kinase
CG6214	UCSF	TTAACATCGAGGTGAAGAAGGG	CAGATGCTGGATAATGAAGTCG	FBgn0032456	MRP	Multidrug-resistance protein	Protein kinase
Nak	Baum Lab	TTATTGAAGGCCGAGGTGTC	GAAGCCAAGAGGATCAGTGC	FBgn0015772	Nak	Numb-associated kinase	Protein kinase
CG10637	UCSF	GAGGATGATGATCTGTTTGACG	TTGATTAGTTTCCCCTGATTGC	FBgn0015772	Nak	Numb-associated kinase	Protein kinase
CG3724	UCSF	GGAGTATCAGGACACATCTCGC	AGTCTCCACTTGTTCTCCCTGG	FBgn0004654	Pgd	6-phosphogluconate dehydrogenase	Protein kinase
CG6772	Baum Lab	GAACGATGATCTTGCGACTG	ACACTTGCAGCGAGGTCAAC	FBgn0024290	Slob	giant slob	Protein kinase
trbl	Baum Lab	CCTCGTACTCGTGCTTGTCA	GCCAACTCAAGTTGCAGTCA	FBgn0028978	trbl	tribbles	Protein kinase
CG5408	UCSF	TAACAGTAGCGGTCAAAACAGC	TGACAGATCTGGTGGAATATGG	FBgn0028978	trbl	tribbles	Protein kinase
wit	Baum Lab	AGGGTGCTTTGTAGGGAGGT	AAGGCTACGATGAACGCTGT	FBgn0024179	wit	wishful thinking	Protein kinase
CG10776	UCSF	TCAGGAGAACTCACTGTCTTGC	TACAAGCTCAGTGTCTTGCTGG	FBgn0024179	wit	wishful thinking	Protein kinase
CG11660	UCSF	GATCCCACCACAAATATGAGC	AAACTCTGAAAGATCAGCGTGC	FBgn0036187	CG11660	CG11660	Protein kinase-like
CG11859	UCSF	ACAGGCTATGGCTTCACTAAGG	TTCTCCTTAATGTCCATGTTGC	FBgn0039306	CG11859	CG11859	Protein kinase-like
CG3008	UCSF	GATCGCTTTAGCAAACAAAACC	ATTGTCATCGGTCTCTTGATCC	FBgn0031643	CG3008	CG3008	Protein kinase-like
CG32649	UCSF	AGATCGAAACACTTATCGAGCG	AACCCTCAACGAGCTGACC	FBgn0052649	CG32649	CG32649	Protein kinase-like
CG7616	UCSF	GTACGATCCTTAAAAACAGCCG	TGAACTTTTCCATATCCTTGGC	FBgn0036142	CG7616	CG7616	Protein kinase-like
AKT	Baum Lab	GCTACTTCGTGCTCCACTCC	TTTTGATCGCGTACAGCTTG	FBgn0010379	Akt1	Related to PKA to PKC protein kinases	Serine/threonine protein kinase
CG4006	UCSF	GCCTCAACACGAATTACCTACC	CATGTCTGTCTGTTCAGATGGC	FBgn0010379	Akt1	Related to PKA to PKC protein kinases	Serine/threonine protein kinase
CG10261	Baum Lab	AGATCGCGATAAATGATGCC	TTTCAACCGGGTAAGTGCTC	FBgn0022131	aPKC	pschur	Serine/threonine protein kinase
CG10261	UCSF	GAGGAGTCCAGTGACCCTATACC	CTCCTTACACATGCCGTAATCC	FBgn0022131	aPKC	pschur	Serine/threonine protein kinase
l(3)00305	Baum Lab	GCTTGACCAGCTTCAGTTCC	AAAACATTGCCAGCTCCATC	FBgn0010715	Atg1	Autophagy-specific gene 1	Serine/threonine protein kinase
CG10967	UCSF	TCTCTGAACCCAAACCAGTACC	GCAACTTCCTGGATACAATCG	FBgn0010715	Atg1	Autophagy-specific gene 1	Serine/threonine protein kinase
aur	Baum Lab	TGAATCCTCCAAGGAACTGG	CATTTCGGGTGGCAAGTAGT	FBgn0000147	aur	Aurora-A	Serine/threonine protein kinase
CG3068	UCSF	AACAACTTTGATATTGGTCGCC	AGTTCTTCGAGTAGAAGGGAGC	FBgn0000147	aur	Aurora-A	Serine/threonine protein kinase
Bsk	Baum Lab	CCACATAGTTTCGGACGGTT	CGCAAAGGAACTTGGAAGAG	FBgn0000229	bsk	Jun kinase	Serine/threonine protein kinase
bt	Baum Lab	CAGGATGAAGCCACAGTTGA	GGGAACGGATGTCTTCAAAA	FBgn0005666	bt	Projectin	Serine/threonine protein kinase
CG32019	UCSF	GTAGATGATTGGAAGCCAGTGC	GCTTAGATGGATCTGAACGACC	FBgn0005666	bt	Projectin	Serine/threonine protein kinase
CaMKII	Baum Lab	AAGGGTGCAGCAGTGAAACT	TATGCTCGGAAACGCTTCTT	FBgn0004624	CaMKII	calmodulin-dependent kinase	Serine/threonine protein kinase
CG18069	UCSF	AAGTGCATCTGCCAAAATAAGC	TGTAAACGCATGTACTCACACG	FBgn0004624	CaMKII	calmodulin-dependent kinase	Serine/threonine protein kinase
cdc2	Baum Lab	ATGCTCCAAAATGTCCTTGG	CCATTCTTTTCTGCCATCGT	FBgn0004106	cdc2	CDC2 kinase	Serine/threonine protein kinase
cdc2	Baum Lab	GCTGCCAGTTGATAAGCACA	GAATAGCGGCTTTCTCGTTG	FBgn0004106	cdc2	CDC2 kinase	Serine/threonine protein kinase
CG5363	UCSF	GATGTTTTGATGGAGGAGAACC	CTAAACAACTGGTCAATTTCCG	FBgn0004106	cdc2	CDC2 kinase	Serine/threonine protein kinase
cdc2c	Baum Lab	CCGCTGTTGGTTCTGTGATA	AGATCTGGGGCTATTGGACA	FBgn0004107	cdc2c	cyclin E-CDK2	Serine/threonine protein kinase
CG10498	UCSF	GCTGTGCTATGATCCCAACC	GGAATGCATGATAATGAGGTGG	FBgn0004107	cdc2c	cyclin E-CDK2	Serine/threonine protein kinase
cdc2rk	Baum Lab	CATGTGAAACTTCGGCGTAA	ATTTCTGCGAGCAGGACCTA	FBgn0013435	cdc2rk	cdc2-related-kinase	Serine/threonine protein kinase
CG1362	UCSF	AAACCAATGACTCCACAGATGG	CGACAAAGTACTTGCTTTTCAGG	FBgn0013435	cdc2rk	cdc2-related-kinase	Serine/threonine protein kinase
cdk2	Baum Lab	AGTCATTTCCGGCAACAATC	GGAGTAGAATTTCGTGCCCA	FBgn0004107	cdk2	Cyclin-dependent kinase 2	Serine/threonine protein kinase
Cdk4	Baum Lab	GGCCAATTGCTGATTCTGTT	TTTTGGTCTCTTTGGATGCC	FBgn0016131	Cdk4	Protein kinase-like 53C	Serine/threonine protein kinase
Cdk5	Baum Lab	CCGTAAAGTAGGGATGCTGC	TGGCACATTTCCGAATGATA	FBgn0013762	Cdk5	Cyclin-dependent kinase 5	Serine/threonine protein kinase
CG8203	UCSF	TACCTAGGCTAAACTCCAAGGG	CGTCGACACTCATTAAATTTGG	FBgn0013762	Cdk5	Cyclin-dependent kinase 5	Serine/threonine protein kinase
Cdk7	Baum Lab	TGTGGAAAAGATCCGTGTCA	ATAACAATGTGCGCATTCCA	FBgn0015617	Cdk7	Cyclin-dependent kinase 7	Serine/threonine protein kinase
CG3319	UCSF	TGTGTGTGTGTGCTAGAACTGC	CTAAAGATTGGCGATTTCGG	FBgn0015617	Cdk7	Cyclin-dependent kinase 7	Serine/threonine protein kinase
Cdk8	Baum Lab	GGTGGAGTATGTGGAGCGTT	CATGTTCTTTAGCGATGGCA	FBgn0015618	Cdk8	Cyclin-dependent kinase 8	Serine/threonine protein kinase
CG10572	UCSF	AGAACGTAATTACCCTCATCCG	GCGTTTAAAGTCCTTTGTCAGC	FBgn0015618	Cdk8	Cyclin-dependent kinase 8	Serine/threonine protein kinase
Cdk9	Baum Lab	TTCTTGGGATCAAGGGTCAG	ACACGATTTGGCAGGTCTTC	FBgn0019949	Cdk9	Cyclin-dependent kinase9 2.7	Serine/threonine protein kinase
CG5179	UCSF	TAAGAATCGCTATACCAATCGC	GAGAAACTATTAGTCGGGTGCG	FBgn0019949	Cdk9	Cyclin-dependent kinase9 2.7	Serine/threonine protein kinase
CG11870	Baum Lab	CGGCGAGCTCTACGACTATC	GTTCTCGTTGACCCACCAGT	FBgn0037804	CG11870	CG11870	Serine/threonine protein kinase
CG11870	UCSF	GCTGGTCTACGGCTCTATGC	GAGAATGGACATCGACTCACC	FBgn0037804	CG11870	CG11870	Serine/threonine protein kinase
Pkc53E	Baum Lab	TGTTCTCCGGTTTGAGGTCT	TTGACGCGATCACTCAGAAC	FBgn0039796	CG12069	PKA-like	Serine/threonine protein kinase
CG12069	UCSF	CAAGGTGGACTACATTCTCATCC	GTCGAAGTCCTTGTAGGAGGC	FBgn0039796	CG12069	PKA-like	Serine/threonine protein kinase
CG14305	UCSF	CATGGACATGGAGTACATTTGG	ATATCGTTTCCTGCAGCTTCC	FBgn0038630	CG14305	CG14305	Serine/threonine protein kinase
CG15072	Baum Lab	TGTACGAGGTGATGGAGTCG	GTTCCGTATTAGCTGCTCGC	FBgn0034376	CG15072	CG15072	Serine/threonine protein kinase
CG15072	UCSF	ATTAAATCGAGACTTGAAGGCG	TCTTCTCCAGCTCATAGTAGCC	FBgn0034376	CG15072	CG15072	Serine/threonine protein kinase
CG17090	Baum Lab	TCGTCGGATACTTAAACGCC	AGTATGATTTCGGGAGCACG	FBgn0035142	CG17090	CG17090	Serine/threonine protein kinase
CG17090	UCSF	CCCAGCATCAAGTATGAGCC	CCTGTGATACGAAAACTGTGGG	FBgn0035142	CG17090	CG17090	Serine/threonine protein kinase
CG17528	Baum Lab	ACTATTGCTCAGCGGCAGAT	GTTGGATGATCTGCGGAACT	FBgn0032999	CG17528	CG17528	Serine/threonine protein kinase
CG2204	UCSF	ATAGTCGTTCCAACAGTCATCG	TCATTGATCTCCATACCAGTGC	FBgn0032999	CG17528	CG17528	Serine/threonine protein kinase
CG1776	Baum Lab	ATGATGCAAAAATGCTGCAA	AAGATGACCAGCTGCGAGTT	FBgn0033441	CG1776	MLCK-like	Serine/threonine protein kinase
CG1776	UCSF	TTTGAAAGGAGGACTCTTCAGC	GTACTCCAGATTGTCGCTGACC	FBgn0033441	CG1776	MLCK-like	Serine/threonine protein kinase
CG4588	Baum Lab	CGGGAGAACGATACCCTGTA	CCAGCAGATCCAAACCATTT	FBgn0051711	CG31711	CG31711	Serine/threonine protein kinase
CG31711	UCSF	CGCAGCAGAGTCTGAAGTATCC	AACTTGGCATTGTTCTTGGC	FBgn0051711	CG31711	CG31711	Serine/threonine protein kinase
CG1760	Baum Lab	ATACCATCTCCATTCGCAGG	ATCCGGATAGCAGCACGTAG	FBgn0052666	CG32666	CG32666	Serine/threonine protein kinase
CG32666	UCSF	CAGACAGATTTATCTGCAGCCC	ACGAATGCTATTCAACCTGACC	FBgn0052666	CG32666	CG32666	Serine/threonine protein kinase
CG2309	Baum Lab	TGACAGTGCTAGTGCCTTGG	GTTATATTCCTGCGGGCCTT	FBgn0052703	CG32703	CG32703	Serine/threonine protein kinase
CG32703	UCSF	GGTTACTGCAACTCGTCTCCC	GAGAAGATTGTGACTTCCCTGC	FBgn0052703	CG32703	CG32703	Serine/threonine protein kinase
CG4290	Baum Lab	GGGATTGGTAGAACGGGATT	GCATGAGAGGAACGAGAAGC	FBgn0025625	CG4290	CG4290	Serine/threonine protein kinase
CG4290	UCSF	TAACTTCCGTACACACGACTGG	CTTCCCAGGAGTCAAAGGG	FBgn0025625	CG4290	CG4290	Serine/threonine protein kinase
CG4629	Baum Lab	TATCGATCCCGTAGTGAGGC	TACGTGCATCGGGACATAAA	FBgn0031299	CG4629	CG4629	Serine/threonine protein kinase
CG4629	UCSF	CTAGGTGCCCTGGAGTTCG	TGACACTAATTGGGCTTGACC	FBgn0031299	CG4629	CG4629	Serine/threonine protein kinase
CG4839	Baum Lab	GAGAACCTTCAGTTCCTGCG	CTGGTTGTAGGCCACCAGAT	FBgn0032187	CG4839	PKG-like	Serine/threonine protein kinase
CG4839	UCSF	CAGTGCAATTAATGTCATACGC	GGTATGTTAATATCGGGCATCG	FBgn0032187	CG4839	PKG-like	Serine/threonine protein kinase
CG5169	Baum Lab	CATATTGCGCGAAGTGCTTA	TTCTGCATGGTTAGCTCGTG	FBgn0038477	CG5169	CG5169	Serine/threonine protein kinase
CG5169	UCSF	CAGAGCTCATCTTCACCAAGC	CTTGATGAACGGGTACTTGAGC	FBgn0038477	CG5169	CG5169	Serine/threonine protein kinase
CG6114	Baum Lab	TTTTGCGCAATCTCATCATC	ATTTTTCCAGGGCGAGAAGT	FBgn0036544	CG6114	SNF1-related	Serine/threonine protein kinase
CG6114	UCSF	GAGCTCCTCATATCACAGTCCC	ATGGTCGGACCTGAGTTGG	FBgn0036544	CG6114	SNF1-related	Serine/threonine protein kinase
CG6498	Baum Lab	GCCACCAATTTGTATGAGGG	GAGTGTCATCCGTGTCATCG	FBgn0036511	CG6498	CG6498	Serine/threonine protein kinase
CG6498	UCSF	ACCATCAAGTATTGGAAATGGC	ATGTCAAAATCGTTTTCTTGGG	FBgn0036511	CG6498	CG6498	Serine/threonine protein kinase
CG6800	Baum Lab	TGAGGGAAATCAAGACCCTG	TGATGGCTAATTGCTCGATG	FBgn0038902	CG6800	CDK7-like	Serine/threonine protein kinase
CG6800	UCSF	TCCTGACCTAACTGGTCTCTCC	GAGACCTGAGGCGAATAAAGG	FBgn0038902	CG6800	CDK7-like	Serine/threonine protein kinase
CG7028	Baum Lab	TCGTCGGGTAAGTTCTGGTC	ATGGCAAGAATGTGGGACTC	FBgn0027587	CG7028	CG7028	Serine/threonine protein kinase
CG7028	UCSF	TAATTTGGAGGAATTGATGCG	CCCTTGTACCGATCTCTATCCC	FBgn0027587	CG7028	CG7028	Serine/threonine protein kinase
CG7097	Baum Lab	GGAGGGCATCTACAACCTCA	GCACACCCGTACACACAATC	FBgn0034421	CG7097	Gene 2	Serine/threonine protein kinase
CG7097	UCSF	AGGTCTCAGTGCCTACCTGG	CAGCAGGTTCTGGTAGAGATGC	FBgn0034421	CG7097	Gene 2	Serine/threonine protein kinase
CG7236	Baum Lab	GACATCAAGCCGGAGAACAT	GAAAGTCAATGGTCAGGGGA	FBgn0031730	CG7236	CG7236	Serine/threonine protein kinase
CG7236	Baum Lab	CGTAAAATTGCACTGCGAGA	CAGCGTGATGCCCTTAAAGT	FBgn0031730	CG7236	CG7236	Serine/threonine protein kinase
CG7236	UCSF	CATCTGGTCTTCGAGTTCTGC	GCGATGTAGTCATCGAAGTAGG	FBgn0031730	CG7236	CG7236	Serine/threonine protein kinase
CG7597	Baum Lab	GCCCAGTGATACTCAACCGT	ACCAACATAAGCCACCCAAA	FBgn0037093	CG7597	CG7597	Serine/threonine protein kinase
CG7597	UCSF	CAAGTATGGGACCACTGTTAGC	AATGTTGTTGAGGTCCAGATCC	FBgn0037093	CG7597	CG7597	Serine/threonine protein kinase
CG8485	Baum Lab	ATCGTTGAGCAGCCTCTGTT	GGGCCAAAAGCTAGAAACCT	FBgn0033915	CG8485	CG8485	Serine/threonine protein kinase
CG8485	UCSF	AGCTACAACAGGAAATTCCACG	ACGTGTATTGCTTTGGTAAGGC	FBgn0033915	CG8485	CG8485	Serine/threonine protein kinase
CG8866	Baum Lab	GTCCGTCTCCTCCGTGATAA	GATGTGTCCCACTTCGACCT	FBgn0037679	CG8866	CG8866	Serine/threonine protein kinase
CG8866	UCSF	AAATCAATCAACAGCTGAAGGG	TTCAGCCAACATTCTGTATTCG	FBgn0037679	CG8866	CG8866	Serine/threonine protein kinase
CG9222	Baum Lab	CTAGCTCATCGCAGGACCTC	ACCAGCTGCTTGAATAGCGT	FBgn0031784	CG9222	CG9222	Serine/threonine protein kinase
CG9222	UCSF	GCGATTTCCGCTAGTAATTGG	AAGTTATCAGATTTTCGTGGTGC	FBgn0031784	CG9222	CG9222	Serine/threonine protein kinase
CkII-alpha	Baum Lab	TGGTAAAATTCGGCAAGTCC	ACCACCAACCGACTGAGAAC	FBgn0000258	CkIIalpha	casein kinase 2	Serine/threonine protein kinase
CG17520	UCSF	TGGCTTCTATCCCAAACTCG	TAATGCATCGTGATGTAAAGCC	FBgn0000258	CkIIalpha	casein kinase 2	Serine/threonine protein kinase
Doa	Baum Lab	CTCCTTCAGTTTGTGCGTCA	TATTACCGTGCCATGCGATA	FBgn0053553	Doa	Mosaic suppressor	Serine/threonine protein kinase
CG15793	UCSF	AGATGTTCCTCAGCCAGAAGG	CTGCTATTGACGAGGATATTGC	FBgn0010269	Dsor1	Downstream of raf1	Serine/threonine protein kinase
dyrK3	Baum Lab	TGTAAGCGCCTTGTTCATTG	TCGAAATCAAAGTCGGAACC	FBgn0027101	Dyrk3	unknown-telomeric-protein-gene	Serine/threonine protein kinase
CG10579	UCSF	ACTGTTAGGATCCAAATCACCC	TGCTTGGAAATAATCGTACACC	FBgn0005640	Eip63E	Pftaire	Serine/threonine protein kinase
for	Baum Lab	GGTGATACAGCACCGGACTT	AAACAATGGCAAAAGGCAAC	FBgn0000721	for	foraging	Serine/threonine protein kinase
CG10033	UCSF	AACTTTGATGACTATCCTCCCG	GAATTTTAAGAAATGTGTGACGG	FBgn0000721	for	foraging	Serine/threonine protein kinase
fray	Baum Lab	CCCATGAAGGTGCTAATGCT	GGATGCTCTTGTGATGGGTT	FBgn0023083	fray	Ste20-like protein kinase	Serine/threonine protein kinase
CG7693	UCSF	AGAAGGACCCAGAGAGAGTTCC	AAGTCTTAGCACCAACCAGAGC	FBgn0023083	fray	Ste20-like protein kinase	Serine/threonine protein kinase
fu	Baum Lab	CTTCTCTGTTCGCTTGGGTC	GAGTTGTTTGTGCGACAGGA	FBgn0001079	fu	fused	Serine/threonine protein kinase
CG6551	UCSF	ACTCTGCGACTTTGGACTGG	ATATTGGAGTTGCCACTGACG	FBgn0001079	fu	fused	Serine/threonine protein kinase
gek	Baum Lab	TGTATCCGAAAACACCAGCA	GCATATCTGCTTGCACTGGA	FBgn0023081	gek	Genghis Kahn	Serine/threonine protein kinase
CG4012	UCSF	TTGGAGTATCTGAAGCATGTGG	TTTGTGGGACTACTGAATGTGC	FBgn0023081	gek	Genghis Kahn	Serine/threonine protein kinase
CG40129(Gprk1)	Baum Lab	GAAATTTTATGCAGCGGAGG	TGCTGTCGAAATGGAGAATG	FBgn0004833	Gprk1	G protein-coupled receptor kinase 1	Serine/threonine protein kinase
CG17998	UCSF	GACGTAGACGTCGACACATAGC	TACATCTGATTAGGTTGCACGC	FBgn0004834	Gprk2	G protein-coupled receptor kinase 2	Serine/threonine protein kinase
grp	Baum Lab	TGCAGGTCAATCGTCAGAAA	CGAAGGTGATGCATGAGTTG	FBgn0011598	grp	grapes	Serine/threonine protein kinase
CG17161	UCSF	AACTACTGCTCTCAACCCATGC	ATGCATGAGTTGCTCTTACAGG	FBgn0011598	grp	grapes	Serine/threonine protein kinase
hep	Baum Lab	TTCCCTATCATAGCCCTCCC	TCAATGACCTCAAGCACCTG	FBgn0010303	hep	hemipterous	Serine/threonine protein kinase
CG4353	UCSF	AACTCAATGGTGGACATTATATCG	ATCAAATTGTGCCAGTGATACC	FBgn0010303	hep	hemipterous	Serine/threonine protein kinase
CG11228	UCSF	CGAGATAGCCACTATTCTGTCG	GTACCTGGATCCTCCATAAACG	FBgn0034453	hpo	hippo	Serine/threonine protein kinase
ial	Baum Lab	CCAGGAGCCGATCAAGAATA	ATTCGCCACTTGGTAGGTGT	FBgn0024227	ial	Aurora B	Serine/threonine protein kinase
CG6620	UCSF	AATTTGGACGTGTCTACTTGGC	GATCTTGCTGTAGGTGCTCTCC	FBgn0024227	ial	Aurora B	Serine/threonine protein kinase
inaC	Baum Lab	ATGTCCTCACCAAGTTTGCC	CTTTACATGCCCCTCACCAT	FBgn0004784	inaC	protein kinase C	Serine/threonine protein kinase
CG6518	UCSF	AAACGCGATATGATTCGAGC	CTCCTTGAACCTTCCATACTGC	FBgn0004784	inaC	protein kinase C	Serine/threonine protein kinase
JIL-1	Baum Lab	ATGACCCACCAGCATGGTAT	TTGTGGTGGACAGCTCTACG	FBgn0020412	JIL-1	Suppressor of variegation 3-1	Serine/threonine protein kinase
CG6297	UCSF	CGAATCTCGTTACTTATTCGCC	TGTACTAGCTGGCTTTCAGTGC	FBgn0020412	JIL-1	Suppressor of variegation 3-1	Serine/threonine protein kinase
CG6715	UCSF	GTGCCCTACTACATCTCAATGG	ACTGGCTCTCTTTGACTGCG	FBgn0026064	KP78a	KP78a	Serine/threonine protein kinase
KP78b	Baum Lab	CCTTGTTCGTAGCCCATGTT	TTGTCTTACAAGTGTGCGGC	FBgn0026063	KP78b	KP78b	Serine/threonine protein kinase
CG17216	UCSF	CCGTTTCAAGAGAAACCTATGG	GCATTCTGAAGCTTGACTTGG	FBgn0026063	KP78b	KP78b	Serine/threonine protein kinase
CG17342	UCSF	ACGATTACATGAAAGAGCGTCC	GGTCCTCCCTTATATACCCACC	FBgn0017581	Lk6	Lk6	Serine/threonine protein kinase
lkb1	Baum Lab	AATGTTCTAGCTCTCGGCCA	GCAACTTCCGCTTAGTCAGG	FBgn0038167	lkb1	lkb1	Serine/threonine protein kinase
CG9374	UCSF	GAACTTTCACTATGACGTCGCC	GGATATCTTCAGCGTTTGATCC	FBgn0038167	lkb1	lkb1	Serine/threonine protein kinase
lok	Baum Lab	GGTCATTGAAAACGCCCTTA	GCCTCGACCCTCACGTATTA	FBgn0019686	lok	maternal nuclear kinase	Serine/threonine protein kinase
CG10895	UCSF	CAAATAAAGAAGGGCAGATTCG	TTTATTTCAAAAAGCGGAATGG	FBgn0019686	lok	maternal nuclear kinase	Serine/threonine protein kinase
MAPk-Ak2	Baum Lab	GGGCGGTACAAGCATAAAAA	CGACTACGTGACCTCGAACA	FBgn0013987	MAPk-Ak2	MAP kinase activated protein kinase-2	Serine/threonine protein kinase
CG3086	UCSF	GATTAATGCTAACGTGAACTGGC	AGATGAGATGAGGAGAGATGGG	FBgn0013987	MAPk-Ak2	MAP kinase activated protein kinase-2	Serine/threonine protein kinase
mbt	Baum Lab	GTGGCGATCAGAACCAAAAT	GTACTCCGTTCTCTGCTGCC	FBgn0025743	mbt	mushroom bodies tiny	Serine/threonine protein kinase
Mekk1	Baum Lab	GTACCCAATGGCTCGACACT	TGCAGAGGCACTCTACCCTT	FBgn0024329	Mekk1	Mekk1	Serine/threonine protein kinase
CG7826	UCSF	TTATTCTTATCCATAACGCCGC	TTCATTAGAGCACACACACACG	FBgn0002777	mnb	Minibrain	Serine/threonine protein kinase
CG5475	UCSF	CCATTAACTAAGGTGACGACGC	ATTGAGCATTATTTCAGGTGCC	FBgn0015765	Mpk2	p38a MAP kinase	Serine/threonine protein kinase
msn	Baum Lab	CGAGTAGCGATAGTCCTCGC	GACATCAAGGGGCAGAATGT	FBgn0010909	msn	Mishappen	Serine/threonine protein kinase
msn	Baum Lab	CGAGTAGCGATAGTCCTCGC	GACATCAAGGGGCAGAATGT	FBgn0010909	msn	Mishappen	Serine/threonine protein kinase
Nek2	Baum Lab	GGTAAGAGCACGAGGACTGC	AGCGGATCATTTGTAATCGG	FBgn0029970	Nek2	Nek2	Serine/threonine protein kinase
CG17256	UCSF	CTCGCTAATATTACGCACCACC	AACTACGATGAACTGGACGAGG	FBgn0029970	Nek2	Nek2	Serine/threonine protein kinase
niki	Baum Lab	AGACGTGTAGTTCCCCGTTG	ACGAGGACGGATCAGCATAC	FBgn0045980	niki	nimA-like kinase	Serine/threonine protein kinase
CG10951	UCSF	GGTTTTTACCATTACGGACGG	CTGGAGATCTGTTCGAATACGG	FBgn0045980	niki	nimA-like kinase	Serine/threonine protein kinase
nmo	Baum Lab	CTCTTCCAGGCACAGAATCC	TGGAAGGGAAACTCATTTGG	FBgn0011817	nmo	nemo	Serine/threonine protein kinase
CG7892	UCSF	CGGATCTGCACAAGATAATCG	AGTGTGTAGAGCACCGAGAAGG	FBgn0011817	nmo	nemo	Serine/threonine protein kinase
CG7393	UCSF	GAAACTATATTCGTTCACTGCCG	CTGTGACTCTGATTGATTTTTGG	FBgn0024846	p38b	stress-activated p38b MAP kinase	Serine/threonine protein kinase
P38c	Baum Lab	ATCAGCCTGCTGAACGTCTT	CCTCGTCGGAGTACCCATTA	FBgn0046322	p38c	p38c	Serine/threonine protein kinase
pak2	Baum Lab	TGCAAGCTCTGGAGTTCCTT	GTCAATCAGTTGCCCTTGGT	FBgn0014001	Pak	Pak1 kinase	Serine/threonine protein kinase
CG10295	UCSF	ATTGACAACCAAGAAGAAACCG	GCGATAATACTCCAAGTCATAGGG	FBgn0014001	Pak	Pak1 kinase	Serine/threonine protein kinase
pak3	Baum Lab	CTATGCCAGAAGCTCCCTTG	AATCTGCCGAGCGTTTAGAA	FBgn0044826	Pak3	Pak3	Serine/threonine protein kinase
par-1	Baum Lab	GGAGGTCGCCATCAAGATAA	GGGAACCGCTCACTAACGTA	FBgn0026193	par-1	Par-1 kinase	Serine/threonine protein kinase
CG8201	UCSF	CAACACTAACACAATGATGCCC	CTAAGCACGTTCTTGTTGACGG	FBgn0026193	par-1	Par-1 kinase	Serine/threonine protein kinase
CG4268	Baum Lab	CTCCGAACGAGAAGATCTGG	CCCAATTGCTTTGTATGGCT	FBgn0016696	Pitslre	PITSLRE	Serine/threonine protein kinase
CG4268	UCSF	CGTTCTAGAAGTCAAAGCAGCC	GAGGTATACTTCTTGATCGGCG	FBgn0016696	Pitslre	PITSLRE	Serine/threonine protein kinase
Pk17E	Baum Lab	ATGGTGACCCTCAAGCAAAG	CCCAAGGCAAGTGCTATCTC	FBgn0004462	Pk17E	Bicoid interacting protein 4	Serine/threonine protein kinase
Pk61C	Baum Lab	AAAGGCGTTACAACCGTCAC	TGCACTAAGCAGTCGCGATA	FBgn0020386	Pk61C	Phosphoinositide dependent kinase 1	Serine/threonine protein kinase
CG1210	UCSF	TGAAATGAATTACACACGGAGG	CGCGTTCTAGTAGTAGCAGTGG	FBgn0020386	Pk61C	Phosphoinositide dependent kinase 1	Serine/threonine protein kinase
Pk92B	Baum Lab	TCCCATGGATTTTTGCTCTC	GGTGGAACCCTTCTGCATTA	FBgn0014006	Pk92B	Apoptotic signal-regulating kinase 1	Serine/threonine protein kinase
CG4720	UCSF	AGAGTATATTGCACGAGATGCG	ACTTCAGATACCAGTTGGGTGG	FBgn0014006	Pk92B	Apoptotic signal-regulating kinase 1	Serine/threonine protein kinase
Pka-C1	Baum Lab	TTCAGACGAAGATGTGGCTG	TGATCTGAAGCCGGAGAATC	FBgn0000273	Pka-C1	protein kinase A	Serine/threonine protein kinase
CG4379	UCSF	GACTTCGAACGGATCAAGACC	CTTCTCGTAGATCTGAATCGGC	FBgn0000273	Pka-C1	protein kinase A	Serine/threonine protein kinase
Pka-C2	Baum Lab	TCACGGTACATGAGGTGCAT	TTATGAGCCAGCACACTTCG	FBgn0000274	Pka-C2	cAMP-dependent protein kinase type II	Serine/threonine protein kinase
CG12066	UCSF	GAAGAGTCATCCGTGGTTCC	AAAATCCAATCACGATAGCACC	FBgn0000274	Pka-C2	cAMP-dependent protein kinase type II	Serine/threonine protein kinase
Pka-C3	Baum Lab	CAAACGAAGCAGTCCAGACA	TTAGTCGAGCGTATTGGGCT	FBgn0000489	Pka-C3	Protein-kinase-like-72A	Serine/threonine protein kinase
CG6622	Baum Lab	TTGACTGCTTATGCCACAGC	ACCTTTCCAAATGAGCCCTT	FBgn0003091	Pkc53E	protein kinase C	Serine/threonine protein kinase
CG6622	UCSF	TCAGAGAAAACAGACTTGACGC	GCTACCAAGTATTTGACATGTTGC	FBgn0003091	Pkc53E	protein kinase C	Serine/threonine protein kinase
Pkc98E	Baum Lab	TGGCTTCTCTTTCCCAAAAA	GTTGAAGTCCAGCAAGGAGC	FBgn0003093	Pkc98E	protein kinase C	Serine/threonine protein kinase
CG1954	UCSF	GAGGTTCAATGTGAATCTTCCG	GTATCTGGAACATCAGATCGCC	FBgn0003093	Pkc98E	protein kinase C	Serine/threonine protein kinase
Pkcdelta	Baum Lab	CGTCGATTGGTTATGCTCCT	GGGACAGGGATCACTATGGA	FBgn0030387	Pkcdelta	protein kinase C	Serine/threonine protein kinase
CG7125	UCSF	CGAGTATGGCAAGTACAAGTCG	TGCTAGTCTCCCAACTCTTTGC	FBgn0038603	PKD	Protein Kinase D	Serine/threonine protein kinase
Pkg21D	Baum Lab	GGATCTCAGGAAGTTCACGC	GGATTGATTAACCGACGCAT	FBgn0000442	Pkg21D	cGMP-dependent protein kinase 21D	Serine/threonine protein kinase
CG3324	UCSF	TGTACTCCAAGAGCATAGCAGC	GTAGTCCTTCTCCTTCAGCTCG	FBgn0000442	Pkg21D	cGMP-dependent protein kinase 21D	Serine/threonine protein kinase
CG2049	UCSF	AAACTTTGACGAGGAGTTCACG	CAGACTATTCAATGCGTTCTCG	FBgn0020621	Pkn	protein kinase c related	Serine/threonine protein kinase
CG12306	Baum Lab	GAGGTGGACATCTGGTCGAT	ATTCGCGGCTAAAGAAGTGA	FBgn0003124	polo	Polo protein kinase	Serine/threonine protein kinase
CG12306	UCSF	TCAGATCACATGAAGCTCATCC	CTATAGCGCACTACGAACGC	FBgn0003124	polo	Polo protein kinase	Serine/threonine protein kinase
CG3427	UCSF	TGTTCACTTAAATAAGATAAAGTGGG	ACAACCATGCCATAAGCTCC	FBgn0003256	rl	MAP kinase	Serine/threonine protein kinase
rok	Baum Lab	GATATCTTGCTGCCATCGGT	TACCACGTTCGTAGCGTCAC	FBgn0026181	rok	RHO kinase	Serine/threonine protein kinase
S6k	Baum Lab	GCTAACATATCGCGGCAAAT	GAGCGCAATATACTCGAGGC	FBgn0015806	S6k	dS6 kinase	Serine/threonine protein kinase
CG10539	UCSF	GTTTCACCTACGTTGCACCC	TCGTAGCACAATCATCTTCTCC	FBgn0015806	S6k	dS6 kinase	Serine/threonine protein kinase
S6kII	Baum Lab	GTAACCTTCCGATTTCCGCT	TTGTCCTTGACAAGACGACG	FBgn0011285	S6kII	p90 ribosomal S6 kinase	Serine/threonine protein kinase
CG17596	UCSF	AGATCATAGGCAAAGATGCAGG	GGTTTCTTTTGAAGAGAGCACG	FBgn0011285	S6kII	p90 ribosomal S6 kinase	Serine/threonine protein kinase
sgg	Baum Lab	ATCAACTTGGTGTCCCTGCT	TATAGCGCCAGTTGCTGTTG	FBgn0003371	sgg	Glycogen Synthase Kinase 3	Serine/threonine protein kinase
CG2621	UCSF	AACCGAACAAGAGGAGGAGG	AATTCGGTCGTAGTGGTTATCG	FBgn0003371	sgg	Glycogen Synthase Kinase 3	Serine/threonine protein kinase
CG4527	Baum Lab	GTGAAGGACAGCAGCAATGA	CATCGTCCCCGTAGATCACT	FBgn0035001	slik	polo kinase kinase 1	Serine/threonine protein kinase
Plkk1	Baum Lab	TGTGAGAAGCACGTTTCCTG	TCATCATCGTCAGCAGAAGC	FBgn0035001	slik	polo kinase kinase 1	Serine/threonine protein kinase
CG4527	UCSF	ACTTTGTCAAAAAGGGTAAGGC	ACCTCACTTTCATCCAGTTTGC	FBgn0035001	slik	polo kinase kinase 1	Serine/threonine protein kinase
CG4551(smi35A)	Baum Lab	GTTGACCAGCTTGCACTTCT	CCTGCTACAGCTTTTCGGAG	FBgn0016930	smi35A	Dual specificity tyrosine phosphorylation-regulated kinase	Serine/threonine protein kinase
CG4551	UCSF	AAATGAAGTGGAGCAGTTAGCC	CACAATTCCACTGCCTGTACC	FBgn0016930	smi35A	Dual specificity tyrosine phosphorylation-regulated kinase	Serine/threonine protein kinase
CG3051	UCSF	GCCTAGCAGCACCATACCC	ATGTGGTTAAGGCCAGACTCC	FBgn0023169	SNF1A	G protein-coupled receptor kinase 4	Serine/threonine protein kinase
CG10522	Baum Lab	ACGGAAGGAGATCGAAGTGA	CCGAGTGACGCGTAAAGAAT	FBgn0002466	sti	Citron	Serine/threonine protein kinase
CG10522	UCSF	GTGAAACCGTTGGTGATATGC	TTCAACCTCTGGAAGTTATCGG	FBgn0002466	sti	Citron	Serine/threonine protein kinase
CG18255	UCSF	GAGTACTGAGCAGTCCAAGGC	ATGCAGATGCAGAAGCAGG	FBgn0013988	Strn-Mlck	Stretchin	Serine/threonine protein kinase
CG14217	Baum Lab	AGTGCTGCAGGAAGAACACA	AAGGAGCTCCAGATACGCAA	FBgn0031030	Tao-1	Tao-1	Serine/threonine protein kinase
CG14217	UCSF	GTGATCGTTGACTGCATTGG	CACAGAATCATCACCATATCGC	FBgn0031030	Tao-1	Tao-1	Serine/threonine protein kinase
trc	Baum Lab	GTTCCTGCTCTGCTGGATTC	AACGCCGGACTATATTGCAC	FBgn0003744	trc	tricorner	Serine/threonine protein kinase
CG8637	UCSF	TACACGTACAAACGATTCGAGG	TGTGATAGATTTTCGGATTCGG	FBgn0003744	trc	tricorner	Serine/threonine protein kinase
CG18020	Baum Lab	CATCTCCAGTTCGTTCAGCA	GATGCTGGATCGTGATGTTG	FBgn0053519	Unc-89	PROJECTIN-like	Serine/threonine protein kinase
CG30171	UCSF	AAAATCACGGACATCACTTGC	ATGATCAGCTTGAAGTCATTGC	FBgn0053519	Unc-89	PROJECTIN-like	Serine/threonine protein kinase
wts	Baum Lab	TACAATGCAAGCCCACTCAA	GAGGTGCTGGAGAGAAGTGG	FBgn0011739	wts	warts	Serine/threonine protein kinase
CG12072	UCSF	CACAACCACGAGTCTACCAGG	GTTGTTATTGTATTTGGCAGGC	FBgn0011739	wts	warts	Serine/threonine protein kinase
CG7643	Baum Lab	CTGCAGAGCTACACCACCAA	TAGTAGTTCGGTGCACGACG	FBgn0000063	ald	altered disjunction	Serine/threonine protein kinase, active site
CG7643	UCSF	CCACTCCAAGAGACAGAGACG	TTCGTTTAGATATCCCTGCACC	FBgn0000063	ald	altered disjunction	Serine/threonine protein kinase, active site
auxillin	Baum Lab	ATCCTTCACCAACTCATCCG	TTTTCGTTTGCACATACCCA	FBgn0037218	auxillin	auxilin	Serine/threonine protein kinase, active site
CG1107	UCSF	TCAATTTAAACCAGCAGCCC	AGTCTGGTCTTGATTGAGCAGG	FBgn0037218	auxillin	auxilin	Serine/threonine protein kinase, active site
babo	Baum Lab	ATGCTGAACATGTCGCTGAG	TGGGATACCAGCACTCCTTC	FBgn0011300	babo	Activin A receptor 45A	Serine/threonine protein kinase, active site
CG8224	UCSF	CCATTAGAGCTACCAATTAGGGC	ATATGTTCACAGGCAATATGAAGG	FBgn0011300	babo	Activin A receptor 45A	Serine/threonine protein kinase, active site
CG6386	Baum Lab	AGCAGTATGTTGGCTGCCTT	ACTTGGCCGCTATTTAACGA	FBgn0027889	ball	ballchen	Serine/threonine protein kinase, active site
CG6386	UCSF	ACCAAGTTTCTGGAACAGAACG	CTGTGGCTTCATCTTAAAGTCG	FBgn0027889	ball	ballchen	Serine/threonine protein kinase, active site
CG7838	UCSF	AGCTTTTTAAATCGACACAGGG	AGTAGATGCTTAGTTCCGACGC	FBgn0025458	Bub1	Bub1	Serine/threonine protein kinase, active site
CG10177	Baum Lab	GAACAACGCTATAGGGCCAA	AGTCCATGAAGTCCCACGAC	FBgn0039083	CG10177	MLCK-like	Serine/threonine protein kinase, active site
CG10177	UCSF	AGAGCAATCAACTTCTCTTGGC	ACAGTCCAGGTGCTCTAAAACC	FBgn0039083	CG10177	MLCK-like	Serine/threonine protein kinase, active site
CG11221	UCSF	CAATGGACTACTACGTGTTCGC	GGTATATCCAGACCGTAGGTGG	FBgn0031855	CG11221	CG11221	Serine/threonine protein kinase, active site
CG9085	Baum Lab	AAATTTACCCGGATTCGTCC	TTGCTGTGCAGGTAGTCCAG	FBgn0025702	CG11489	CG11489	Serine/threonine protein kinase, active site
CG12147	Baum Lab	GAGTTGCTGGAGTGGGATGT	AACTTCCTGCCTGCGTAGAA	FBgn0037325	CG12147	CKIa-like	Serine/threonine protein kinase, active site
CG12147	UCSF	ACCGTTTATTGAAGCGTATTGG	GATGTTGGCCTTGTACTCAGC	FBgn0037325	CG12147	CKIa-like	Serine/threonine protein kinase, active site
CG1227	Baum Lab	AAATAACTCTGGAGCCCGGT	CAGGGGCTTCAGTCTAATCG	FBgn0037491	CG1227	CG1227	Serine/threonine protein kinase, active site
CG1227	UCSF	CTTCAGTCTAATCGACCTTGGG	CACGGTAAATAACTCTGGAGCC	FBgn0037491	CG1227	CG1227	Serine/threonine protein kinase, active site
CG2577	Baum Lab	CTTCCTGATGGGTCTGGGTA	ATATGGCCAGCAAGGAATTG	FBgn0030384	CG2577	CKIa-like	Serine/threonine protein kinase, active site
CG2577	UCSF	ATCTATATCCACAGTGGGGAGC	GAAGTCGTAGTTGGGCTTATCG	FBgn0030384	CG2577	CKIa-like	Serine/threonine protein kinase, active site
Pitslre	Baum Lab	CGAGCAGAGTTCCCAATGTT	GAGCAGGGCAGTATCTGGAG	FBgn0034950	CG3105	CG3105	Serine/threonine protein kinase, active site
CG3105	UCSF	GATAACATCCGTTGACTCCACC	GTTCTCCAGATTGCAGCTTAGG	FBgn0034950	CG3105	CG3105	Serine/threonine protein kinase, active site
CG9818	Baum Lab	GTTCCTGGGATCTCGACGTA	AGGACCTACACGGCAACAAC	FBgn0052944	CG32944	CG32944	Serine/threonine protein kinase, active site
CG32944	UCSF	GGAGTTTGTAGACGATCTGTGC	AATTAGGCTTTGGCATTTTACG	FBgn0052944	CG32944	CG32944	Serine/threonine protein kinase, active site
CG4945	Baum Lab	AACGAGTGGTTGCCCTACAG	AGAACCCCATTCCTTATGCC	FBgn0034137	CG4945	CG4945	Serine/threonine protein kinase, active site
CG4945	UCSF	GCGCAAAGGAGATTAACAGC	GAGCTCTTGCTGGGTGTTAGG	FBgn0034137	CG4945	CG4945	Serine/threonine protein kinase, active site
CG5790	Baum Lab	ACGACAACGTGGCCTTTATC	GCATTGATTCCCGTTGTTCT	FBgn0032677	CG5790	CDC 7-related	Serine/threonine protein kinase, active site
CG5790	UCSF	GTATTCTCCATTCTGAGGGACC	TATTTACGTTGTATTTCGGGGG	FBgn0032677	CG5790	CDC 7-related	Serine/threonine protein kinase, active site
CG7094	Baum Lab	TTGCTCAACGCCTATCTGTG	CAATGGCAAAACAAGAAGCA	FBgn0032650	CG7094	CKIa-like	Serine/threonine protein kinase, active site
CG7094	UCSF	GAGAAGAACGATGCCAAGTACC	GTAATGATGATTCAGTGAGCGG	FBgn0032650	CG7094	CKIa-like	Serine/threonine protein kinase, active site
CG8173	Baum Lab	TCCATATCCTCTCCCAGTGC	TTGCTGTAATAATTGCCCCC	FBgn0030864	CG8173	CG8173	Serine/threonine protein kinase, active site
CG8173	UCSF	CACTGCCAAATGGTCTTGG	GTGGATGTTATTGACAGCAAGG	FBgn0030864	CG8173	CG8173	Serine/threonine protein kinase, active site
CG8565	Baum Lab	TTCGAATTGAAAATTTCGCC	AGCCCAGCTTTTTGAAGACA	FBgn0030697	CG8565	CG8565	Serine/threonine protein kinase, active site
CG8565	UCSF	AAAGGTGCAAACAGAAAAGACG	TTTAGATCGGTGTGTATGATCCC	FBgn0030697	CG8565	CG8565	Serine/threonine protein kinase, active site
CG8878	Baum Lab	TCTCCAAAATAGTGGGTGCC	TTCCATGAGAACGACGATGA	FBgn0027504	CG8878	CG8878	Serine/threonine protein kinase, active site
CG8878	UCSF	CACACTCCAGTGAACAAAAAGC	CTAGGCACTCCAGATCACTTCG	FBgn0027504	CG8878	CG8878	Serine/threonine protein kinase, active site
CG9746	Baum Lab	GTGCATGTCCACAACAGGAC	ACGAAACTGTTGGCTGGAAC	FBgn0037663	CG9746	CG9746	Serine/threonine protein kinase, active site
CG9746	UCSF	ATAATGCGGGAGTATGTGAAGC	GAGCTGAACATTTGCAAGTACG	FBgn0037663	CG9746	CG9746	Serine/threonine protein kinase, active site
CG9962	Baum Lab	AAACCATGCTCCGCATAAAC	GTCCCAGTACCGCTTGGATA	FBgn0031441	CG9962	CKIa-like	Serine/threonine protein kinase, active site
CG9962	UCSF	GAACGACTACGAACTGGAAACC	AAGGTAAATGAGGACGTAGCCC	FBgn0031441	CG9962	CKIa-like	Serine/threonine protein kinase, active site
CG2028	UCSF	ACATTTACCTGGGCATGAGC	TTCAGATACATGGAGAACTCGG	FBgn0015024	CkIalpha	Casein Kinase 1	Serine/threonine protein kinase, active site
dco	Baum Lab	GCTCTTGTCCTCCGTTTCTG	AACACACATTTGGGCATTGA	FBgn0002413	dco	double-time	Serine/threonine protein kinase, active site
CG2048	UCSF	AGTTCTACAAGACGATGCAGGG	CACATAGTCGTAAGTGAAGCCC	FBgn0002413	dco	double-time	Serine/threonine protein kinase, active site
Gcn2	Baum Lab	ACGAGTGCGTACTGTGCATC	GCTGGACGGTGTTAGGATGT	FBgn0019990	Gcn2	Gcn2	Serine/threonine protein kinase, active site
CG1609	UCSF	GCCTACAAGAACCTAGTTGCCC	TGGTACATTGCAGAAGATGAGG	FBgn0019990	Gcn2	Gcn2	Serine/threonine protein kinase, active site
gish	Baum Lab	CTCCACCGGATCGAATATGT	CCTCGTCGGTGTATCCCTTA	FBgn0011253	gish	gilgamesh	Serine/threonine protein kinase, active site
ird5	Baum Lab	GGATAAGCGGGCAATAACAA	TATCACAGAGGATCCGGAGG	FBgn0024222	ird5	LPS-responsive kinase	Serine/threonine protein kinase, active site
CG4583	Baum Lab	GCTCTTGCAGCACATCGTTA	CAGCCTGGCTAAGAACAAGG	FBgn0038736	ire-1	ire-1	Serine/threonine protein kinase, active site
CG4583	UCSF	GCACCACCTATAAAACTCCTGG	CCAAGTCCACTAGGTCTTCAGC	FBgn0038736	ire-1	ire-1	Serine/threonine protein kinase, active site
CG8656	Baum Lab	TAAAACCACCACAAGCACCA	AGCCGGCTTATGTCAAACAC	FBgn0028360	l(1)G0148	lethal (1) G0148	Serine/threonine protein kinase, active site
CG32742	UCSF	GAGCAGTCAGTAGATGGGTCC	CAGTGGCTCTGTCAAGTAATCG	FBgn0028360	l(1)G0148	lethal (1) G0148	Serine/threonine protein kinase, active site
lic	Baum Lab	TAAGCAAACCGATACGGTCC	TACCAGCCAGAGGTAGGCAC	FBgn0015763	lic	licorne	Serine/threonine protein kinase, active site
CG12244	UCSF	GCAGAAGGAGTATATGGCAAGG	TTGCTTCTGTTCTTGTTTTTCG	FBgn0015763	lic	licorne	Serine/threonine protein kinase, active site
Mkk4	Baum Lab	CTGCTCGAAAACAGAGTCCC	AAATTGGACAAGGTGATGGC	FBgn0024326	Mkk4	JNK kinase 2	Serine/threonine protein kinase, active site
CG9738	UCSF	TGTGGCTGATATACTGGAGTCG	TTCTGTTAGTTGTTTGCATGGC	FBgn0024326	Mkk4	JNK kinase 2	Serine/threonine protein kinase, active site
mos	Baum Lab	TCAATGGGCGAGTCTAAAGC	GATTTCGGCTTGGTCATCAT	FBgn0033773	mos	mos	Serine/threonine protein kinase, active site
CG8767	UCSF	ACATCTGGATGTAAAGCCAACC	ATCAAAGTGGAGTGCTAATCGG	FBgn0033773	mos	mos	Serine/threonine protein kinase, active site
Myt1	Baum Lab	CCATTTGCATGTACAGTCGG	AAATGGAAAAGCATCATCGC	FBgn0040298	Myt1	Myt1	Serine/threonine protein kinase, active site
CG32417	UCSF	CTCCTGTAGCACCAACAGTTCC	ATATACCTCGAATCTCCCTCCG	FBgn0040298	Myt1	Myt1	Serine/threonine protein kinase, active site
PEK	Baum Lab	CTCCGTGTCATTTTCGTCCT	GCTCATACGGTGTTTCCGTT	FBgn0037327	PEK	PEK	Serine/threonine protein kinase, active site
CG2087	UCSF	GTGTCCATTGACATCCATTCG	CACCTTGTAGTCGTAGTGCTGG	FBgn0037327	PEK	PEK	Serine/threonine protein kinase, active site
raf	Baum Lab	CACTGCTGTCCGCTTCAATA	GGACTCGGTGTCTTCACGTT	FBgn0003079	phl	Pole hole	Serine/threonine protein kinase, active site
CG2845	UCSF	ACTTCAGTGGAGGTAATTTCGG	GTTGTTGATGCACACATTTGG	FBgn0003079	phl	Pole hole	Serine/threonine protein kinase, active site
CG4523	Baum Lab	GTCCGTTTGCCGTACTCAAT	TCACACGCTTTTCCATTTGA	FBgn0029891	Pink1	Pink1	Serine/threonine protein kinase, active site
CG4523	UCSF	GTTCAACTACGACATCCAGAGC	ATCGTATTGAAGATCTCTGGCG	FBgn0029891	Pink1	Pink1	Serine/threonine protein kinase, active site
CG5182	Baum Lab	GAACCGACGAACGACATTTT	TCCAGGGCAGGACACTTAAC	FBgn0028410	Pk34A	Pk34A	Serine/threonine protein kinase, active site
CG5182	UCSF	GAAGCAGAAATTATGGGTCAGC	TGAAACACGAGTTCAACAGACC	FBgn0028410	Pk34A	Pk34A	Serine/threonine protein kinase, active site
pll	Baum Lab	CTTCTTCGTCTCGTTTTCCG	ATTTAAACAGCATCCGGCAC	FBgn0010441	pll	pelle	Serine/threonine protein kinase, active site
CG5974	UCSF	AGGCATCTACTTTCTGCACACG	GTTTACAAATGGTCCTTCGAGC	FBgn0010441	pll	pelle	Serine/threonine protein kinase, active site
png	Baum Lab	ACGTCCGACTTGAAATCCAC	CGAGATGGAACTGGGTGACT	FBgn0000826	png	pan gu	Serine/threonine protein kinase, active site
CG7904	Baum Lab	CAGAAGTCACACTCACCGGA	TGAGAAGCACATGGACAAGC	FBgn0003169	put	activin receptor	Serine/threonine protein kinase, active site
CG7904	UCSF	CTTAGCTCTTCGTGTGTGATGG	ACATATGCACACAGGCTACTGC	FBgn0003169	put	activin receptor	Serine/threonine protein kinase, active site
sax	Baum Lab	GGATTCATCGGCTCTGACAT	ACCACATCGTAGAAGGGCAC	FBgn0003317	sax	saxophone	Serine/threonine protein kinase, active site
CG1891	UCSF	CTATACATAAGCTGGCTTCCGC	GTGTGTATGCTTCTATGCGTGG	FBgn0003317	sax	saxophone	Serine/threonine protein kinase, active site
Takl2	Baum Lab	AGAACCTTTTGAAAGCCGGT	GCTGGATTGGATGGCATTAT	FBgn0039015	Takl2	Tak1-like 2	Serine/threonine protein kinase, active site
CG4803	UCSF	GCCACTCAATACACTGCTATGC	GCGTATTATATTGCTCAAATGGC	FBgn0039015	Takl2	Tak1-like 2	Serine/threonine protein kinase, active site
tkv	Baum Lab	AATCTGCTTGGCAATGGTTC	CCAACCCACTCGTCAACTTT	FBgn0003716	tkv	thick veins	Serine/threonine protein kinase, active site
CG14026	UCSF	TATGTTTCACCTACAAGCGACG	GTTCCGAGTTGTACTTCACTGC	FBgn0003716	tkv	thick veins	Serine/threonine protein kinase, active site
wee	Baum Lab	GGAAAATATGTCGGCCTTGA	CAGAAAGAGAGCCCTGAACG	FBgn0011737	wee	wee	Serine/threonine protein kinase, active site
CG4488	UCSF	GTTAGATACTATTCCGCGTGGG	GAATATAGACTGCGAAGTGGGC	FBgn0011737	wee	wee	Serine/threonine protein kinase, active site
CG4032	UCSF	GAGTCTGAGCCAAGTGATAGCC	CTTGGGTGAGCTACTGGAACC	FBgn0000017	Abl	abl kinase	Tyrosine protein kinase
Ack(2)	Baum Lab	GGTGGCTCCAAGTCGAATAA	GGCACTTGGCCGTAGTATGT	FBgn0028484	Ack	Ack	Tyrosine protein kinase
Ack	Baum Lab	TGATAAAGGGCCAGAACCAG	ATTAAGATCCCCCGATCCAC	FBgn0028484	Ack	Ack	Tyrosine protein kinase
CG14992	UCSF	ACCAGCGAACATTCGATATAGG	TGTATTCGAGTAAGTTGGTGGC	FBgn0028484	Ack	Ack	Tyrosine protein kinase
Alk	Baum Lab	TATCGTGGGTGGGAGATGAT	TCTACATGCACCAGAGCGAC	FBgn0040505	Alk	Alk	Tyrosine protein kinase
CG8250	UCSF	GACTACTATCGCAAGGGAGGC	GTGGTTCCACCTTCGAGTTAGG	FBgn0040505	Alk	Alk	Tyrosine protein kinase
Btk29A	Baum Lab	GGCACACGACTTTGGTTTTT	GATTTCATTGAGGAGGCCAA	FBgn0003502	Btk29A	fickle	Tyrosine protein kinase
CG8049	UCSF	CAGTTTACATTACGGCACAAGC	TTGATTCATACTGTGAGCGTGG	FBgn0003502	Btk29A	fickle	Tyrosine protein kinase
btl	Baum Lab	ACATCACCTGGACGAAGGAC	TAGTTCTGGGAGGGGAGGTT	FBgn0005592	btl	FGF receptor	Tyrosine protein kinase
CG32134	UCSF	AGTTCGCACGACCACTACTACC	GTCAAAGGTCACATTACGAAGC	FBgn0005592	btl	FGF receptor	Tyrosine protein kinase
Cad96Ca	Baum Lab	GCTTGTCGAGCATTTGGATT	GAGTACGTGAATCGGGGAAA	FBgn0022800	Cad96Ca	Cad96Ca	Tyrosine protein kinase
CG10244	UCSF	GGTTTTCATCAATATCTTGGGC	TTCTCCTTGGTCTTCTTTAGCG	FBgn0022800	Cad96Ca	Cad96Ca	Tyrosine protein kinase
cdi	Baum Lab	GTTAAAGTGCCAGCAGGAGC	TTTGGTCTAGCCGCAAAGAT	FBgn0004876	cdi	center divider	Tyrosine protein kinase
CG6027	UCSF	CCACTATTTGTACTGCTCCTGC	GTTGATGTTTCCTCCGTACTCG	FBgn0004876	cdi	center divider	Tyrosine protein kinase
CG10738	UCSF	CATACAGACCATCTTTGCAACC	CGGATCTTAAACTCTGATACGG	FBgn0036368	CG10738	CG10738	Tyrosine protein kinase
CG14030	Baum Lab	CTCCGCACAGATCTGCAATA	TGGGTGACTTGGTCAACAGA	FBgn0031696	CG14030	CG14030	Tyrosine protein kinase
CG14030	UCSF	AGTTGGTATATCCACCAGGAGC	ATGTAGGGATGGAAGTGGTGG	FBgn0031696	CG14030	CG14030	Tyrosine protein kinase
CG31183	Baum Lab	ATGGAGTCCAATGGTGAAGC	TTCCTCCATGTCCCTCAGAC	FBgn0051183	CG31183	CG31183	Tyrosine protein kinase
CG31183	UCSF	AGGTGAGATGCTGACCTACTGG	TCTCCTTCAGCAAACTTGATCC	FBgn0051183	CG31183	CG31183	Tyrosine protein kinase
CG3216	UCSF	AGCTGCTCTACCAAATCCTGC	GAGGTGCTATTCAGCCAGTAGG	FBgn0034568	CG3216	CG3216	Tyrosine protein kinase
CG3277	UCSF	AGCAAACTGAGGAACAGAAACG	AATTGTGCAATTCCTTGTTATCC	FBgn0031518	CG3277	CG3277	Tyrosine protein kinase
CG5483	Baum Lab	TTGTGGGCACACACTTTGAT	AGGAGCAAAGGGGTTGATCT	FBgn0038816	CG5483	CG5483	Tyrosine protein kinase
CG5483	UCSF	GATATTTCCCAACCTGTCTATGC	CAAAAAGTACTGATGTGTGGCG	FBgn0038816	CG5483	CG5483	Tyrosine protein kinase
CG8789	Baum Lab	ACGTCGATTGGGTTTGTAGC	CGAGATCAGCACCAAGATGA	FBgn0036896	CG8789	CG8789	Tyrosine protein kinase
CG8789	UCSF	ATGCCCAATAAAAACAAGAAGG	CGACTTAAACACGGACTGTTACC	FBgn0036896	CG8789	CG8789	Tyrosine protein kinase
CG9783	UCSF	CAATCTCCCCAACTCATACTCC	GAGTAGTGTCGTGCAAGAGAGG	FBgn0037256	CG9783	CG9783	Tyrosine protein kinase
Csk	Baum Lab	CCACCTTCTCGTTGCGTAAT	CATGAACCATGCTTCCCTCT	FBgn0037925	Csk	C-terminal Src kinase	Tyrosine protein kinase
CG17309	UCSF	TCATAATTTAATCAGCAGCGCC	CTCCATTAATATCGAAGCTGTGC	FBgn0037925	Csk	C-terminal Src kinase	Tyrosine protein kinase
dnt	Baum Lab	TCATATAAGCAGCCGATCCC	AGCAAACAAGCCTCTGGAAA	FBgn0024245	dnt	Doughnut	Tyrosine protein kinase
CG17559	UCSF	CTACAGCATCAATGTGGTCAGC	GATAAACTCGTCCAAACGTTCC	FBgn0024245	dnt	Doughnut	Tyrosine protein kinase
CG17348	UCSF	CATCAGTGACGTGACCTTTACG	CAGTAGGCTATCAGGATGAGGG	FBgn0015380	drl	linotte	Tyrosine protein kinase
Drl-2	Baum Lab	AGCAATATTTTCCAGGGGCT	CAGTCATCAGCACATCCTGG	FBgn0033791	Drl-2	Derailed 2	Tyrosine protein kinase
CG3915	UCSF	CTATCGACGCCGAAGAGC	GGATGTGCTGATGACTGACG	FBgn0033791	Drl-2	Derailed 2	Tyrosine protein kinase
EGFr	Baum Lab	CTGAATATCGAGGGAACCCA	ACTCCTGGCAGTGATCTGCT	FBgn0003731	Egfr	EGF receptor	Tyrosine protein kinase
CG10079	UCSF	AATAGAACGTGCAAGATATGCC	GACTAGCTGCACAGTAGGGTCC	FBgn0003731	Egfr	EGF receptor	Tyrosine protein kinase
Eph	Baum Lab	CACCAGCTGCGCCTACTAAT	TCCCATTCTAGATCGGCATC	FBgn0025936	Eph	Drosophila eph	Tyrosine protein kinase
CG1511	UCSF	ATAGACATCCAAATGATGGTCG	TCTAATTCGACCTTTGGAAACC	FBgn0025936	Eph	Drosophila eph	Tyrosine protein kinase
Fak56D	Baum Lab	TAATGACGAATGCCCAGACA	ATGAAATCTATTTCCCCGCC	FBgn0020440	Fak56D	Focal Adhesion Kinase	Tyrosine protein kinase
CG10023	UCSF	ACGTTATCAGCATCTATTCCCG	TAGCCATCTTCAATCAAAAACG	FBgn0020440	Fak56D	Focal Adhesion Kinase	Tyrosine protein kinase
Fps85D	Baum Lab	ATAGGACCACACATCGCACA	GGGATGTCTACAAGGCCAAA	FBgn0000723	Fps85D	Fps oncogene analog	Tyrosine protein kinase
CG8874	UCSF	GAGATGTACCGACTGATGCTCC	TGATTTATTCACTTCAGCAGCG	FBgn0000723	Fps85D	Fps oncogene analog	Tyrosine protein kinase
Gyc32E	Baum Lab	TGTTCAATCGGCAAACACAT	GTGTGCATTGAAAGGGGTCT	FBgn0010197	Gyc32E	Guanylate cyclase receptor-type	Tyrosine protein kinase
CG31867	UCSF	CCTTTGCATTTTTACGGTGC	GAGTCTCACAACAGAGACCAAGC	FBgn0010197	Gyc32E	Guanylate cyclase receptor-type	Tyrosine protein kinase
CG8742	UCSF	TTAGTCGACCTCGAAAGAGTCC	GGTCATCTCGTTATCCAAATCC	FBgn0013974	Gyc76C	receptor-type guanylate cyclase	Tyrosine protein kinase
CG40080(Haspin)	Baum Lab	ATGGAAGGATCCGTTTGATG	TTCTCCATTTTCCCGGATTT	FBgn0046706	Haspin	Haspin	Tyrosine protein kinase
HOP	Baum Lab	GAATGATTGATTGGTTGGGG	AATAATCCACGGCTCGTCAG	FBgn0004864	hop	Hopskotch	Tyrosine protein kinase
CG1594	UCSF	GGTAGAGGAACTTGTGGCTCC	AGAAGAGGAAACGGATAGAACG	FBgn0004864	hop	Hopskotch	Tyrosine protein kinase
htl	Baum Lab	TCGGATGGCATAGAACACAA	CTGACGATGGAGGATCTGGT	FBgn0010389	htl	FGF receptor	Tyrosine protein kinase
CG7223	UCSF	CGAGTTAATCACAAACCGATCC	GACAATGGCATTATTGACCTCC	FBgn0010389	htl	FGF receptor	Tyrosine protein kinase
ILK	Baum Lab	GGCTATGACATGATCTGCGA	ATGTTGGAATAATGCGCTCC	FBgn0028427	Ilk	integrin-linked kinase	Tyrosine protein kinase
CG10504	UCSF	ACGTTCTTCGCTGTTTAGCC	GGCAAATCTAAGGTTTCTCAAGG	FBgn0028427	Ilk	integrin-linked kinase	Tyrosine protein kinase
InR	Baum Lab	CGGTTCCGGTTATAATGGTG	TACCACGGCTATTGAGGGAG	FBgn0013984	InR	insulin receptor	Tyrosine protein kinase
CG18402	UCSF	ATGATTTGACGGTGAAAATTGG	CTGCTGGAATATTCTGGAAAGC	FBgn0013984	InR	insulin receptor	Tyrosine protein kinase
CG2899	UCSF	CTGACCACTCTAGAGCAAAGCC	GCTGGCATTAGTATTTGGGTCC	FBgn0015402	ksr	Kinase suppressor of Ras	Tyrosine protein kinase
LIMK1	Baum Lab	TCCTTGGGTATCTCGACCAG	CCAAGGCACAAAAACATTCC	FBgn0041203	LIMK1	LIM kinase	Tyrosine protein kinase
ninaC	Baum Lab	AAAAACCGGCAAAATGAGTG	CGTGCATCCCTAGCTTCTTC	FBgn0002938	ninaC	Droninac	Tyrosine protein kinase
CG5125	UCSF	ATCAAGCATCTGTGCTACTTGG	TGAACTTTTTCTCATCCACACG	FBgn0002938	ninaC	Droninac	Tyrosine protein kinase
Nrk	Baum Lab	GGCCAGGTGTGGTACAGTCT	CAGTAGTTTTCGCCCTCCAG	FBgn0020391	Nrk	neurospecific receptor tyrosine kinase	Tyrosine protein kinase
CG4007	UCSF	CAAGCACAAGGATTACTCTCAGC	CAGATGTAGCTCGTTCAACTGC	FBgn0020391	Nrk	neurospecific receptor tyrosine kinase	Tyrosine protein kinase
otk	Baum Lab	AGTTGAATGCGCTGGTTCTT	GATCTTGAATCGGCCAGTGT	FBgn0004839	otk	Off-track	Tyrosine protein kinase
CG8967	UCSF	GCTATAAATGTGGTGGTCACTCC	CAGTTGCTCGTAAATATGTGCC	FBgn0004839	otk	Off-track	Tyrosine protein kinase
PR2	Baum Lab	CATGAACCCCACCTTCATTC	GTTTCACAGTTCCCGACGAT	FBgn0013955	PR2	focal adhesion kinase	Tyrosine protein kinase
CG3969	UCSF	ACGAGTTCGATCTTCAAAGCC	GGAAAAGTTGTAGAATCCGTCG	FBgn0013955	PR2	focal adhesion kinase	Tyrosine protein kinase
Pvr	Baum Lab	CGCTTCGCAATATTTTTGGT	GGAGAACCGATTGGACAGAA	FBgn0032006	Pvr	VEGF receptor	Tyrosine protein kinase
CG8222	UCSF	GATGACTACATGGAGATGAGCC	ATACCTTCGTTGCTCCTTCTCG	FBgn0032006	Pvr	VEGF receptor	Tyrosine protein kinase
Ret	Baum Lab	AACTGGAGGATAAAGGGCGT	CCTGTGTACCCGAATCTCGT	FBgn0011829	Ret	Ret oncogene	Tyrosine protein kinase
Ror	Baum Lab	AACATTCCGTTGCTAATGCC	AGACGTTGGCCACTCCTCTA	FBgn0010407	Ror	Ror	Tyrosine protein kinase
CG4926	UCSF	AATCTCTTGTACTTCGCCAACG	AATTCTGACCGATGAGTTCAGG	FBgn0010407	Ror	Ror	Tyrosine protein kinase
SAK	Baum Lab	TTCCGGGAGTCACCTACAAC	GACATTTCGCTGTCCAACCT	FBgn0026371	SAK	SAK	Tyrosine protein kinase
CG7186	UCSF	GTACACTTTCTTTCAGGACGCC	GCATTTCAACATAAAGGGATGG	FBgn0026371	SAK	SAK	Tyrosine protein kinase
sev	Baum Lab	ATCCGACTGTGTGGTGAACA	ACTGCTTTCGATCCTCCAGA	FBgn0003366	sev	sevenless	Tyrosine protein kinase
CG18085	UCSF	AATAGGCAGTGGACAATCTTCG	GCAACTTTGAAGGGAAGATCC	FBgn0003366	sev	sevenless	Tyrosine protein kinase
CG18247	UCSF	AAGCGTGGAACATCTAATAGCC	CTATGGCCACATCACTTTTCG	FBgn0015295	shark	Tyrosine kinase 7	Tyrosine protein kinase
slpr	Baum Lab	ACTTCCTCCCCTGGCATACT	TAGAGCAACTGCATCATCCG	FBgn0030018	slpr	slipper	Tyrosine protein kinase
CG2272	UCSF	GGTTTGATAGGGATCAATGGC	GAGTTCAGTGACCTTCCAGAGC	FBgn0030018	slpr	slipper	Tyrosine protein kinase
CG7873	UCSF	TACACAGCTGGATTTTTGTTGG	CAGTATCTCCAAGTGCTCTCCC	FBgn0004603	Src42A	Suppressor of pole hole	Tyrosine protein kinase
Src64B	Baum Lab	TCCATCAGCAGAATGCCATA	CTTTGGCGAGGTCTTCTACG	FBgn0003501	Src64B	Src oncogene at 64B	Tyrosine protein kinase
CG7524	UCSF	GGCCTGTGTCACATATTGTCG	GTCGGAACTTCTTCATAATCGC	FBgn0003501	Src64B	Src oncogene at 64B	Tyrosine protein kinase
Tak1	Baum Lab	GAGTGAATTGGAGGACGCAC	ATCGAGAAGGAGGTGAAGCA	FBgn0026323	Tak1	TGF-beta activated-kinase 1	Tyrosine protein kinase
Tie	Baum Lab	ATGGACATGCCAAAGTCACA	CCCATAAGTCCGGTGAAGAA	FBgn0014073	Tie	tyrosine kinase	Tyrosine protein kinase
CG7525	UCSF	ACCCACTACTTATAGGCCCTCG	GTAGTTATAGTGGGGGTGGTGC	FBgn0014073	Tie	tyrosine kinase	Tyrosine protein kinase
torso	Baum Lab	TGTAGGCTACCATTCCCACC	TGGAAGCCTGCAGAACTTTT	FBgn0003733	tor	torso	Tyrosine protein kinase
CG1389	UCSF	AAGAACCTTGAACAGAACGTGG	TGCATATTTCAGTGGTATTCGG	FBgn0003733	tor	torso	Tyrosine protein kinase
CG10673	Baum Lab	CAGATCCACACCCTTGTCCT	AAGTGCACCGGTTTGTTTTC	FBgn0035590	CG10673	CG10673	Tyrosine protein kinase, active site
CG10673	UCSF	CTAGAAATCCTGAAACAAGGCG	GTACAGATCCACACCCTTGTCC	FBgn0035590	CG10673	CG10673	Tyrosine protein kinase, active site
dsRed	Baum Lab	ACGTAAACGGCCACAAGTTC	TGCTCAGGTAGTGGTTGTCG		dsRed	dsRed (negative control)	Negative control
LacZ	Baum Lab	TTGCCGGGAAGCTAGAGTAA	GCCTTCCTGTTTTTGCTCAC		LacZ	LacZ (negative control)	Negative control
Pbl	Baum Lab	GGTTTCAGCCAACTCTTCCA	GAGCACACGACTTTGACGAA	FBgn0003041	pbl	PEBBLE	Positive control
SCAR	Baum Lab	CAGTCGATGAGGACGCACTA	GTCTGTTCAGCTTCTTGCCC	FBgn0041781	SCAR	SCAR	Positive control
Thread	Baum Lab	CCGCCCACATTTTCTTTTTA	AGGCAGTGTAACTGGAACCG	FBgn0003691	th	Inhibitors of Apoptosis protein	Positive control
mnb	Baum Lab	TCAAATGTCGCGGATTATCA	AAGGGTAGGGCGAAAAGTGT	FBgn0002777	mnb	minibrain	Serine/threonine protein kinase
CG32666	False neg/pos analysis	ACACATGTGAACGGGAGACA	GGAAGAAGCAGAACGAGGTG	FBgn0052666	CG32666	CG32666	Serine/threonine protein kinase
CG3608	False neg/pos analysis	CGTAACGCCGAGAAAGTAGC	ATCGTACCGAAACTTGTCCG	FBgn0035039	CG3608	CG3608	Protein kinase
Atg1	False neg/pos analysis	GAGCAGAATGCTAACCTGGC	GCTTGACCAGCTTCAGTTCC	FBgn0010715	Atg1	Autophagy-specific gene 1	Serine/threonine protein kinase
Takl2	False neg/pos analysis	GCGAGGGATGTGAGGATAAA	CGTGGCTCTAGAGGAGGTTG	FBgn0039015	Takl2	Tak1-like 2	Serine/threonine protein kinase, active site
par-1	False neg/pos analysis	GCTGTGAAGGCTAAACTGGC	CAAAGCTTCAAATTGTCGCA	FBgn0026193	par-1	Par-1 kinase	Serine/threonine protein kinase
phl	False neg/pos analysis	TTTATGGATGGCTCCAGAGG	GCAGCATGTTCTCCAGCATA	FBgn0003079	phl	Pole hole	Serine/threonine protein kinase, active site
dco	False neg/pos analysis	TGTGAAAATGCTGAAGCAGG	GCTCTTGTCCTCCGTTTCTG	FBgn0002413	dco	double-time	Serine/threonine protein kinase, active site
Citron	False neg/pos analysis	GCAAGGATCTGCCATTCATT	CCAGCTCTTGCTTTTTGTCC	FBgn0002466	Citron	Citron	Serine/threonine protein kinase
polo	False neg/pos analysis	TTACCAGATAATCCAGGGCG	GACAAGAGCTGGGCAAGAAC	FBgn0003124	polo	Polo protein kinase	Serine/threonine protein kinase
tor	False neg/pos analysis	GGCGTAAGAACGGTGAACAT	TACGTACCGCTCAGCAACAC	FBgn0003733	tor	torso	Tyrosine protein kinase
Cdk9	False neg/pos analysis	CAGCTATGCGGCTCCTTTAC	CCAAACCCGGTCAATCATAC	FBgn0019949	Cdk9	Cyclin-dependent kinase9 2.7	Serine/threonine protein kinase
CG1973	False neg/pos analysis	GGACGAGGTGGAGTACCAGA	CCCAGACAGACCGTCGTATT	FBgn0039692	CG1973	CG1973	Protein kinase
