# Supplementary material for: Parallel RNAi screens across different cell lines identify generic and cell type-specific regulators of actin organization and cell morphology
Source: Genome Biol. 2009 Mar 5;10(3):R26. doi: 10.1186/gb-2009-10-3-r26 (PMC2690997; doi:10.1186/gb-2009-10-3-r26)
Supplement: Additional data file 2 — This file contains details of the false positive and false negative analysis performed in this study and the effect of dsRNA quality on false negatives. [file gb-2009-10-3-r26-S2.xls]

## Sheet: False positive analysis
Cell Line	FlyBase ID	Symbol	dsRNA A	dsRNA B	dsRNA C	Confirmed Hit
S2R+	FBgn0003079	phl	Yes	No	Yes	Yes
S2R+	FBgn0026193	par-1	Yes	No	Yes	Yes
S2R+	FBgn0002466	Citron	No	Yes	Yes	Yes
S2R+	FBgn0003124	polo	No	Yes	Yes	Yes		Key
S2R+	FBgn0021796	tor	No	Yes	Yes	Yes			False Negative
S2R+	FBgn0019949	Cdk9	No	Yes	Yes	Yes			False Positive
S2R+	FBgn0010715	Atg1	Yes	No	No	No
S2R+	FBgn0052666	CG32666	Yes	No	No	No
S2R+	FBgn0002413	dco	No	Yes	No	No
S2R+	FBgn0039692	CG1973	No	Yes	No	No
BG2-c2	FBgn0003079	phl	Yes	No	Yes	Yes
BG2-c2	FBgn0035039	CG3608	Yes	No	Yes	Yes
BG2-c2	FBgn0039015	Takl2	Yes	No	No	No

## Sheet: False Positive Summary
Cell Line	Total Hits	Two dsRNAs in Library	1/2 dsRNA Hits	Confirmed dsRNA 3	False Positives	False Positive Rate (%)	False Negatives	False Negative Rate (%)
S2R+	33	22	10	6	4	0.181818	6	0.272727
BG2-c2	30	15	3	2	1	0.0666667	2	0.133333

## Sheet: False Neg dsRNA Quality
Cell line	FBgn	Symbol	dsRNA A Hit	dsRNA B Hit	dsRNA A Band	dsRNA B Band	Failure due to dsRNA Quality
BG2-c2	FBgn0035039	CG3608	Yes	No	good	weak	Probable
BG2-c2	FBgn0003079	phl	Yes	No	good	good	Unlikely
S2R+	FBgn0003079	phl	Yes	No	good	good	Unlikely
S2R+	FBgn0026193	par-1	Yes	No	good	good	Unlikely
S2R+	FBgn0002466	Citron	No	Yes	weak	weak	Possible
S2R+	FBgn0003124	polo	No	Yes	weak	weak	Possible
S2R+	FBgn0021796	tor	No	Yes	weak	good	Probable
S2R+	FBgn0019949	Cdk9	No	Yes	weak	good	Probable
