# Supplementary material for: Parallel RNAi screens across different cell lines identify generic and cell type-specific regulators of actin organization and cell morphology
Source: Genome Biol. 2009 Mar 5;10(3):R26. doi: 10.1186/gb-2009-10-3-r26 (PMC2690997; doi:10.1186/gb-2009-10-3-r26)
Supplement: Additional data file 3 — Kinases found to be cell morphology hits in each of the six different Drosophila cell lines. [file gb-2009-10-3-r26-S3.xls]

## Sheet: Screen hits
Gene	Symbol	BG2-c2	BG3-c1	BG3-c2	S2	S2R+	Kc	CNS	Haemocyte	Kinase Class	Number of dsRNAs
FBgn0053554	Nipped-A	1	1	1	1	1	1	1	1	Phosphatidylinositol 3- and 4-kinase	1
FBgn0024227	ial	1	1	1	1	1	1	1	1	Serine/threonine protein kinase	2
FBgn0004106	cdc2	1	1	1	1	1	1	1	1	Serine/threonine protein kinase	3
FBgn0003124	polo	1	1	1	1	1	1	1	1	Serine/threonine protein kinase	3
FBgn0004107	cdc2c	1	1	1	1	1	1	1	1	Serine/threonine protein kinase	3
FBgn0022800	Cad96Ca	1	1	1	1	1	1	1	1	Tyrosine protein kinase	2
FBgn0002466	sti	1	1	1	1	1	1	1	1	Serine/threonine protein kinase	3
FBgn0010909	msn	1	1	1	0	1	1	1	1	Serine/threonine protein kinase	2
FBgn0031030	Tao-1	1	1	1	0	1	1	1	1	Serine/threonine protein kinase	2
FBgn0016696	Pitslre	1	1	1	0	1	1	1	1	Serine/threonine protein kinase	2
FBgn0032006	Pvr	1	0	1	1	1	1	1	1	Tyrosine protein kinase	2
FBgn0000017	Abl	1	1	1	1	1	0	1	1	Tyrosine protein kinase	1
FBgn0026698	tlk	0	0	1	1	1	1	1	1	Carbohydrate kinase, PfkB	2
FBgn0044826	Pak3	1	0	1	0	1	1	1	1	Serine/threonine protein kinase	1
FBgn0026193	par-1	1	0	1	0	1	1	1	1	Serine/threonine protein kinase	3
FBgn0004833	Gprk1	1	1	1	0	1	0	1	1	Serine/threonine protein kinase	1
FBgn0003079	phl	1	1	1	0	1	0	1	1	Serine/threonine protein kinase	3
FBgn0034421	CG7097	1	0	1	0	1	0	1	1	Serine/threonine protein kinase	2
FBgn0003733	tor	1	0	1	0	1	0	1	1	Tyrosine protein kinase	3
FBgn0015024	CkI[alpha]	1	0	0	0	1	0	1	1	Serine/threonine protein kinase	1
FBgn0010269	Dsor1	1	1	1	0	0	0	1	0	Serine/threonine protein kinase	1
FBgn0002777	mnb	1	1	1	0	0	0	1	0	Serine/threonine protein kinase	2
FBgn0002413	dco	1	1	1	0	0	0	1	0	Serine/threonine protein kinase	3
FBgn0011253	gish	1	1	1	0	0	0	1	0	Serine/threonine protein kinase	1
FBgn0031265	CG2794	0	1	1	0	0	0	1	0	Carbohydrate kinase, PfkB	1
FBgn0046706	Haspin	0	1	1	0	0	0	1	0	Tyrosine protein kinase	1
FBgn0052484	Sk2	1	1	0	0	0	0	1	0	Diacylglycerol kinase	2
FBgn0039692	CG1973	1	1	0	0	0	0	1	0	Protein kinase	3
FBgn0027587	CG7028	1	0	1	0	0	0	1	0	Serine/threonine protein kinase	2
FBgn0024222	ird5	1	0	1	0	0	0	1	0	Serine/threonine protein kinase	1
FBgn0035039	CG3608	1	0	1	0	0	0	1	0	Protein kinase	3
FBgn0028633	ik2	1	0	1	0	0	0	1	0	Protein kinase	2
FBgn0003217	rdgA	0	0	1	0	0	0	1	0	Diacylglycerol kinase	2
FBgn0031730	CG7236	0	0	0	1	1	1	0	1	Serine/threonine protein kinase	3
FBgn0037925	Csk	0	0	0	1	1	1	0	1	Tyrosine protein kinase	2
FBgn0000258	CkII[alpha]	0	0	0	1	0	1	0	1	Serine/threonine protein kinase	2
FBgn0052666	CG32666	0	0	0	0	0	1	0	1	Serine/threonine protein kinase	3
FBgn0004568	Dgk	0	0	0	0	1	1	0	1	Diacylglycerol kinase	1
FBgn0019949	Cdk9	0	0	0	0	1	1	0	1	Serine/threonine protein kinase	3
FBgn0011739	wts	0	0	0	0	1	1	0	1	Serine/threonine protein kinase	2
FBgn0023081	gek	0	0	0	0	1	1	0	1	Serine/threonine protein kinase	2
FBgn0001624	dlg1	0	0	0	0	1	0	0	1	Guanylate kinase	1
FBgn0030735	CG3632	0	0	0	0	1	0	0	1	Protein kinase	1
FBgn0015806	S6k	0	0	0	0	1	0	0	1	Serine/threonine protein kinase	2
FBgn0037491	CG1227	0	0	0	0	1	0	0	1	Serine/threonine protein kinase	2
FBgn0031518	CG3277	0	0	0	0	1	0	0	1	Tyrosine protein kinase	1
	Total Hits	29	21	30	13	31	22	33	33
