# Supplementary material for: Parallel RNAi screens across different cell lines identify generic and cell type-specific regulators of actin organization and cell morphology
Source: Genome Biol. 2009 Mar 5;10(3):R26. doi: 10.1186/gb-2009-10-3-r26 (PMC2690997; doi:10.1186/gb-2009-10-3-r26)
Supplement: Additional data file 8 — Primers used for Q-PCR. [file gb-2009-10-3-r26-S8.xls]

## Sheet: Q-PCR Primers
Target Gene	Forward Primer Sequence	Reverse Primer Sequence	Transcript Accession	Transcript Name	Transcript Length	Start	Stop	PCR product length
RpL32	TACAGGCCCAAGATCGTGAA	ACGTTGTGCACCAGGAACTT	FBtr0085594	RpL32-RA	590	37	260	223
RpL32	TACAGGCCCAAGATCGTGAA	ACGTTGTGCACCAGGAACTT	FBtr0085592	RpL32-RB	604	51	274	223
RpL32	TACAGGCCCAAGATCGTGAA	ACGTTGTGCACCAGGAACTT	FBtr0085593	RpL32-RC	830	277	500	223
RpL32	TACAGGCCCAAGATCGTGAA	ACGTTGTGCACCAGGAACTT	FBtr0114555	RpL32-RD	747	294	517	223
RpL32	TACAGGCCCAAGATCGTGAA	ACGTTGTGCACCAGGAACTT	FBtr0114556	RpL32-RE	534	94	317	223
Pvr	ACGACAAGGATGCCGTTTAC	TTCTGTCCAATCGGTTCTCC	FBtr0079625	Pvr-RA	5265	2317	2628	311
Pvr	ACGACAAGGATGCCGTTTAC	TTCTGTCCAATCGGTTCTCC	FBtr0079626	Pvr-RB	5265	2317	2628	311
Pvr	ACGACAAGGATGCCGTTTAC	TTCTGTCCAATCGGTTCTCC	FBtr0079627	Pvr-RC	5157	2214	2525	311
Pvr	ACGACAAGGATGCCGTTTAC	TTCTGTCCAATCGGTTCTCC	FBtr0079628	Pvr-RD	5882	2934	3245	311
Pvr	ACGACAAGGATGCCGTTTAC	TTCTGTCCAATCGGTTCTCC	FBtr0079629	Pvr-RE	5215	2267	2578	311
Pvr	ACGACAAGGATGCCGTTTAC	TTCTGTCCAATCGGTTCTCC	FBtr0079630	Pvr-RF	5233	2285	2596	311
CG7236	GGTCAGGTGAAGCTGTGTGA	CAGCGTGATGCCCTTAAAGT	FBtr0079133	CG7236-RA	1506	1025	1274	249
mnb	GACTCTCTGATCGGCAAAGG	CTCGGGCTTCAAATCACAGT	FBtr0299621	mnb-RD	4228	1077	1466	389
mnb	GACTCTCTGATCGGCAAAGG	CTCGGGCTTCAAATCACAGT	FBtr0299620	mnb-RC	4242	2341	2730	389
mnb	GACTCTCTGATCGGCAAAGG	CTCGGGCTTCAAATCACAGT	FBtr0299619	mnb-RF	4445	2341	2730	389
mnb	GACTCTCTGATCGGCAAAGG	CTCGGGCTTCAAATCACAGT	FBtr0299618	mnb-RD	5504	2341	2730	389
Summary
RpL32	5/5 transcripts targeted
Pvr	6/6 transcripts targeted
CG7236	1/1 transcripts targeted
mnb	4/4 transcripts targeted
